# Supplementary material for: Quantitative Analysis of 92 12-Week Sub-elite Marathon Training Plans
Source: Sports Med Open. 2024 May 2;10:50. doi: 10.1186/s40798-024-00717-5 (PMC11065819; doi:10.1186/s40798-024-00717-5)
Supplement: Supplementary file 1 — Additional file 1. This file contains the the coded weekly data used for the analysis of the different marathon training plans including the weekly volume, weekly duration, weekly long run, the intensity distribution both in distance and in time, and the number of rest days planned for each week. [file 40798_2024_717_MOESM1_ESM.xlsx]

## Sheet: SupplementalData
Training Plan	Week	Weekly Volume (km/week)	Weekly Duration (min/week)	Weekly Long Run (km)	Zone 1 Per Week (km)	Zone 2 Per Week (km)	Zone 3 Per Week (km)	Zone 4 Per Week (km)	Zone 5 Per Week (km)	Zone 1 Per Week (min)	Zone 2 Per Week (min)	Zone 3 Per Week (min)	Zone 4 Per Week (min)	Zone 5 Per Week (min)	Rest Days Per Week
adidas	20	38.45	230	13.64	14.84	20.55	0	3.06	0	99	116	0	15	0	3
adidas	19	37.72	235	14.39	15.59	19.07	0	3.06	0	104	116	0	15	0	3
adidas	18	38.48	240	15.15	16.35	19.07	0	3.06	0	109	116	0	15	0	3
adidas	17	40.91	245	15.15	16.35	21.5	0	3.06	0	109	121	0	15	0	3
adidas	16	45.33	265	16.67	16.67	24.06	0	0	4.6	110	135	0	0	20	3
adidas	15	44.02	265	16.67	16.67	27.35	0	0	0	110	155	0	0	0	3
adidas	14	35.71	155	13.57	8.65	14	0	13.06	0	59	81	0	15	0	3
adidas	13	21.83	140	10.61	15.16	6.67	0	0	0	100	40	0	0	0	4
adidas	12	44.98	270	17.42	19.13	21.77	0	4.08	0	127	123	0	20	0	3
adidas	11	45.74	275	18.18	19.89	21.77	0	4.08	0	132	123	0	20	0	3
adidas	10	46.5	280	18.94	20.65	21.77	0	4.08	0	137	123	0	20	0	3
adidas	9	21.54	55	12	0	19.5	0	2.04	0	0	45	0	10	0	4
adidas	8	33.26	215	19.7	25.76	7.5	0	0	0	170	45	0	0	0	4
adidas	7	47.95	295	21.21	21.21	26.74	0	0	0	140	155	0	0	0	3
adidas	6	53.63	255	22.73	30.13	17.5	0	6	0	150	105	0	0	0	3
adidas	5	53.5	270	25	30	17.5	0	0	6	165	105	0	0	0	3
adidas	4	27.72	170	10.6	12.12	15	0	0	0.6	80	90	0	0	0	3
adidas	3	46.74	117	23	13.41	8.33	20	5	0	36	60	0	21	0	3
adidas	2	39.64	250	18.18	24.24	15	0	0	0.4	160	90	0	0	0	3
adidas	1	34.42	110	12	9.3	12.12	13	0	0	35	75	0	0	0	3
adidas	0	16.5	80	7.76	8.34	4.76	3	0	0.4	55	25	0	0	0	3
ASICS	15	16	130	6.4	6.4	9.6	0	0	0	60	70	0	0	0	3
ASICS	14	22.39	180	8	8	14.39	0	0	0	75	105	0	0	0	3
ASICS	13	26.73	215	9.6	9.6	17.13	0	0	0	90	125	0	0	0	3
ASICS	12	27.43	200	8.23	0	27.43	0	0	0	0	200	0	0	0	3
ASICS	11	29.7	150	18.23	18.23	6.17	5.3	0	0	90	45	15	0	0	3
ASICS	10	27.5	165	12.34	0	19.2	8.3	0	0	0	140	25	0	0	3
ASICS	9	31.99	120	12.8	0	8.23	23.76	0	0	0	60	60	0	0	3
ASICS	8	34.48	250	16.45	16.45	8.23	9.8	0	0	120	60	70	0	0	3
ASICS	7	36.14	105	12.8	0	0	31.34	0	4.8	0	0	105	0	0	2
ASICS	6	35.9	85	19.2	0	0	31.1	0	4.8	0	0	85	0	0	3
ASICS	5	48.11	125	22.4	0	0	43.31	0	4.8	0	0	125	0	0	2
ASICS	4	42.8	85	22.4	0	10	28	0	4.8	0	45	40	0	0	3
ASICS	3	44.6	75	25.6	0	10	29.8	0	4.8	0	45	30	0	0	3
ASICS	2	30.97	55	16	0	6.67	19.5	0	4.8	0	30	25	0	0	3
ASICS	1	11.8	50	4.8	0	0	11.8	0	0	0	0	50	0	0	4
ASICS	0	9.74	70	4.2	2.74	0	7	0	0	20	0	50	0	0	3
Boston Marathon - Level 1	19	38.4	0	10.4	17.6	20.8	0	0	0	0	0	0	0	0	3
Boston Marathon - Level 1	18	40.8	0	15.2	14.4	26.4	0	0	0	0	0	0	0	0	3
Boston Marathon - Level 1	17	40	0	15.2	22.4	15.2	1.2	0	1.2	0	0	0	0	0	3
Boston Marathon - Level 1	16	39.84	0	16.8	26.24	0	9.6	4	0	0	0	0	0	0	3
Boston Marathon - Level 1	15	47.6	0	18.4	19.2	18.4	8.2	0	1.8	0	0	0	0	0	3
Boston Marathon - Level 1	14	43.4	0	21.6	22.4	0	16	5	0	0	0	0	0	0	4
Boston Marathon - Level 1	13	46.8	0	20	22.4	8	14.6	0	1.8	0	0	0	0	0	3
Boston Marathon - Level 1	12	52	0	20.8	26.4	8	12.8	4.8	0	0	0	0	0	0	3
Boston Marathon - Level 1	11	50.4	0	20	19.2	20	8.8	0	2.4	0	0	0	0	0	3
Boston Marathon - Level 1	10	55.2	0	22.4	26.8	8	14.4	6	0	0	0	0	0	0	3
Boston Marathon - Level 1	9	54.4	0	23.2	32	0	19.2	0	3.2	0	0	0	0	0	3
Boston Marathon - Level 1	8	55.2	0	23.2	17.6	23.2	8	6.4	0	0	0	0	0	0	3
Boston Marathon - Level 1	7	54.4	0	22.4	22.4	9.6	19.2	0	3.2	0	0	0	0	0	3
Boston Marathon - Level 1	6	52.8	0	24.8	24	6.4	16	6.4	0	0	0	0	0	0	3
Boston Marathon - Level 1	5	54.4	0	22.4	22.4	9.6	19.2	1.6	1.6	0	0	0	0	0	3
Boston Marathon - Level 1	4	52	0	20.8	39.2	0	11.2	0	1.6	0	0	0	0	0	3
Boston Marathon - Level 1	3	60	0	26.4	35.2	0	21.6	3.2	0	0	0	0	0	0	3
Boston Marathon - Level 1	2	43.2	0	20.8	16	11.2	14.4	0	1.6	0	0	0	0	0	4
Boston Marathon - Level 1	1	43.4	0	16	32	0	6.4	5	0	0	0	0	0	0	3
Boston Marathon - Level 1	0	26.4	0	9.6	20	0	4.8	1.6	0	0	0	0	0	0	2
Boston Marathon - Level 2	19	46.4	0	16	35.2	11.2	0	0	0	0	0	0	0	0	3
Boston Marathon - Level 2	18	50.4	0	18.4	10.4	40	0	0	0	0	0	0	0	0	3
Boston Marathon - Level 2	17	50.4	0	20	35.2	0	10	4	1.2	0	0	0	0	0	3
Boston Marathon - Level 2	16	51.2	0	19.2	24	10.4	12.8	4	0	0	0	0	0	0	3
Boston Marathon - Level 2	15	54.8	0	20.8	24	20.8	8.2	0	1.8	0	0	0	0	0	3
Boston Marathon - Level 2	14	57.8	0	21.6	37.6	0	15.2	5	0	0	0	0	0	0	2
Boston Marathon - Level 2	13	58	0	20.8	28.8	11.2	16.2	0	1.8	0	0	0	0	0	3
Boston Marathon - Level 2	12	64	0	21.6	48	0	6.4	9.6	0	0	0	0	0	0	2
Boston Marathon - Level 2	11	67.2	0	20.8	25.6	20.8	18.4	0	2.4	0	0	0	0	0	2
Boston Marathon - Level 2	10	62.8	0	26.4	32.8	9.6	14.4	6	0	0	0	0	0	0	2
Boston Marathon - Level 2	9	64	0	24	40	0	20.8	0	3.2	0	0	0	0	0	3
Boston Marathon - Level 2	8	68	0	24.8	44	0	17.6	6.4	0	0	0	0	0	0	2
Boston Marathon - Level 2	7	67.2	0	22.4	25.6	19.2	19.2	0	3.2	0	0	0	0	0	2
Boston Marathon - Level 2	6	63.2	0	28	39.2	0	17.6	6.4	0	0	0	0	0	0	2
Boston Marathon - Level 2	5	62.4	0	22.4	28.8	11.2	19.2	1.6	1.6	0	0	0	0	0	3
Boston Marathon - Level 2	4	62	0	19.2	46.4	0	13.6	2	0	0	0	0	0	0	2
Boston Marathon - Level 2	3	68.8	0	30.4	41.6	0	24	3.2	0	0	0	0	0	0	3
Boston Marathon - Level 2	2	58	0	23.2	24	11.2	20.8	2	0	0	0	0	0	0	3
Boston Marathon - Level 2	1	47.4	0	16	36	0	6.4	5	0	0	0	0	0	0	3
Boston Marathon - Level 2	0	27.2	0	10.4	20	0	6.2	1	0	0	0	0	0	0	2
Boston Marathon - Level 3	19	55.2	0	19.2	44	11.2	0	0	0	0	0	0	0	0	2
Boston Marathon - Level 3	18	57.6	0	20	8	49.6	0	0	0	0	0	0	0	0	2
Boston Marathon - Level 3	17	62	0	20.8	45.6	0	10.6	0	5.8	0	0	0	0	0	2
Boston Marathon - Level 3	16	66	0	21.6	36.8	10.4	12.8	5	1	0	0	0	0	0	2
Boston Marathon - Level 3	15	64	0	22.4	28.8	22.4	10.4	0	2.4	0	0	0	0	0	2
Boston Marathon - Level 3	14	70.8	0	22.4	46.4	0	16.8	7.6	0	0	0	0	0	0	1
Boston Marathon - Level 3	13	66.4	0	23.2	37.6	9.6	16.8	0	2.4	0	0	0	0	0	2
Boston Marathon - Level 3	12	73.6	0	24.8	52.8	0	6.4	12.8	1.6	0	0	0	0	0	1
Boston Marathon - Level 3	11	70.4	0	24	30.4	24	12.8	0	3.2	0	0	0	0	0	2
Boston Marathon - Level 3	10	74.4	0	22.4	45.6	9.6	12	7.2	0	0	0	0	0	0	1
Boston Marathon - Level 3	9	75.2	0	27.2	46.4	0	23.2	1.6	4	0	0	0	0	0	2
Boston Marathon - Level 3	8	76.8	0	24.8	48	0	12.8	14.4	1.6	0	0	0	0	0	1
Boston Marathon - Level 3	7	72	0	22.4	36.8	9.6	20.8	0	4.8	0	0	0	0	0	2
Boston Marathon - Level 3	6	77.6	0	28	51.2	0	18.4	8	0	0	0	0	0	0	1
Boston Marathon - Level 3	5	70.4	0	22.4	36.8	9.6	20	2.4	1.6	0	0	0	0	0	2
Boston Marathon - Level 3	4	84.8	0	29.6	34.4	29.6	16.8	2	2	0	0	0	0	0	1
Boston Marathon - Level 3	3	78.4	0	30.4	48	0	26.4	4	0	0	0	0	0	0	2
Boston Marathon - Level 3	2	60.2	0	21.6	25.6	8.8	22.8	3	0	0	0	0	0	0	2
Boston Marathon - Level 3	1	58.8	0	19.2	43.2	0	9.6	5	1	0	0	0	0	0	2
Boston Marathon - Level 3	0	31	0	11.6	20	0	8.4	1	1.6	0	0	0	0	0	2
Boston Marathon - Level 4	19	64.8	0	19.2	53.6	11.2	0	0	0	0	0	0	0	0	1
Boston Marathon - Level 4	18	45.6	0	11.2	16	29.6	0	0	0	0	0	0	0	0	2
Boston Marathon - Level 4	17	68.4	0	20.8	52	0	10.6	0	5.8	0	0	0	0	0	1
Boston Marathon - Level 4	16	73.2	0	20.8	44	10.4	12.8	5	1	0	0	0	0	0	1
Boston Marathon - Level 4	15	73.6	0	24	36.8	24	10.4	0	2.4	0	0	0	0	0	1
Boston Marathon - Level 4	14	74.8	0	24	49.6	0	17.6	7.6	0	0	0	0	0	0	1
Boston Marathon - Level 4	13	78.4	0	25.6	44.8	9.6	21.6	0	2.4	0	0	0	0	0	1
Boston Marathon - Level 4	12	75.2	0	24	52.8	0	9.6	11.2	1.6	0	0	0	0	0	1
Boston Marathon - Level 4	11	78.4	0	25.6	36.8	25.6	12.8	0	3.2	0	0	0	0	0	1
Boston Marathon - Level 4	10	85.6	0	28.8	54.4	9.6	14.4	7.2	0	0	0	0	0	0	1
Boston Marathon - Level 4	9	81.6	0	27.2	52.8	0	23.2	1.6	4	0	0	0	0	0	1
Boston Marathon - Level 4	8	79.2	0	24.8	52	0	12.8	12.8	1.6	0	0	0	0	0	1
Boston Marathon - Level 4	7	80	0	22.4	44.8	9.6	20.8	0	4.8	0	0	0	0	0	1
Boston Marathon - Level 4	6	80.8	0	28.8	54.4	0	18.4	8	0	0	0	0	0	0	1
Boston Marathon - Level 4	5	83.2	0	25.6	44.8	9.6	24	2.4	2.4	0	0	0	0	0	1
Boston Marathon - Level 4	4	88.8	0	31.2	36.8	31.2	16.8	2	2	0	0	0	0	0	1
Boston Marathon - Level 4	3	88	0	32	54.4	0	28.8	4.8	0	0	0	0	0	0	1
Boston Marathon - Level 4	2	67.4	0	26.4	28.8	9.6	26	3	0	0	0	0	0	0	2
Boston Marathon - Level 4	1	66	0	19.2	50.4	0	9.6	5	1	0	0	0	0	0	1
Boston Marathon - Level 4	0	37.4	0	12.2	26.4	0	8.4	1	1.6	0	0	0	0	0	1
Daniels - Novice	17	18.87	126	4.49	9.16	9.71	0	0	0	63	63	0	0	0	2
Daniels - Novice	16	18.87	126	4.49	9.16	9.71	0	0	0	63	63	0	0	0	2
Daniels - Novice	15	18.87	126	4.49	9.16	9.71	0	0	0	63	63	0	0	0	2
Daniels - Novice	14	29.95	200	5.99	14.55	15.4	0	0	0	100	100	0	0	0	2
Daniels - Novice	13	33.9	226	9.94	15.42	18.48	0	0	0	106	120	0	0	0	2
Daniels - Novice	12	36.1	215	9.44	11.63	13.86	2.87	5.74	2	80	90	15	30	0	2
Daniels - Novice	11	34.65	205	9.44	10.18	13.86	2.87	5.74	2	70	90	15	30	0	2
Daniels - Novice	10	40.95	255	9.59	10.21	24.46	3.82	0.96	1.5	70	160	20	5	0	2
Daniels - Novice	9	42.49	265	11.13	10.21	26	3.82	0.96	1.5	70	170	20	5	0	2
Daniels - Novice	8	51.55	159	13.87	0.58	43.32	0	7.65	0	4	115	0	40	0	1
Daniels - Novice	7	57.23	198	20.18	5.22	36.33	0	15.68	0	36	80	0	82	0	2
Daniels - Novice	6	58.68	191	18.77	0.87	33.31	24.5	0	0	6	50	135	0	0	1
Daniels - Novice	5	53.33	182	18.5	0.87	45.58	0	6.88	0	6	140	0	36	0	2
Daniels - Novice	4	63.9	187	26.41	2.18	46.04	0	15.68	0	15	90	0	82	0	1
Daniels - Novice	3	62.71	218	26.82	1.16	53.9	0	7.65	0	8	170	0	40	0	2
Daniels - Novice	2	60.56	197	24.13	0.87	28.68	24.13	6.88	0	6	20	135	36	0	1
Daniels - Novice	1	56.94	204	20.81	1.02	47.89	0	8.03	0	7	155	0	42	0	2
Daniels - Novice	0	43.54	283	13.87	1.16	42.38	0	0	0	8	275	0	0	0	0
Daniels - 2Q - Up to 40 mi (64 km) per Week	17	51.2	0	19.2	0	33.6	8	8	1.6	0	0	0	0	0	2
Daniels - 2Q - Up to 40 mi (64 km) per Week	16	51.2	66	19.2	1.6	36.8	0	6.4	6.4	20	30	0	0	16	2
Daniels - 2Q - Up to 40 mi (64 km) per Week	15	57.6	110	17.6	0	49.6	0	6.4	1.6	0	110	0	0	0	2
Daniels - 2Q - Up to 40 mi (64 km) per Week	14	57.6	40	17.6	0	38.4	9.6	8	1.6	0	40	0	0	0	2
Daniels - 2Q - Up to 40 mi (64 km) per Week	13	57.6	95	17.6	0.8	44.8	0	6.4	5.6	10	70	0	0	15	2
Daniels - 2Q - Up to 40 mi (64 km) per Week	12	57.6	160	19.2	0	52.8	0	3.2	1.6	0	160	0	0	0	2
Daniels - 2Q - Up to 40 mi (64 km) per Week	11	64	3	19.2	0	44.8	9.6	8	1.6	0	3	0	0	0	2
Daniels - 2Q - Up to 40 mi (64 km) per Week	10	57.6	33	20.8	2	43.2	0	6.4	6	17	0	0	0	16	2
Daniels - 2Q - Up to 40 mi (64 km) per Week	9	64	130	22.4	0	52.8	9.6	0	1.6	0	130	0	0	0	2
Daniels - 2Q - Up to 40 mi (64 km) per Week	8	64	4	24	0	40	12.8	9.6	1.6	0	4	0	0	0	2
Daniels - 2Q - Up to 40 mi (64 km) per Week	7	57.6	34	25.6	1.6	35.2	14.4	0	6.4	13	0	0	0	21	2
Daniels - 2Q - Up to 40 mi (64 km) per Week	6	57.6	150	25.6	0	38.4	16	1.6	1.6	0	150	0	0	0	3
Daniels - 2Q - Up to 40 mi (64 km) per Week	5	64	45	25.6	0	35.2	19.2	8	1.6	0	45	0	0	0	2
Daniels - 2Q - Up to 40 mi (64 km) per Week	4	64	97	24	1.6	49.6	0	6.4	6.4	18	60	0	0	19	2
Daniels - 2Q - Up to 40 mi (64 km) per Week	3	57.6	180	27.2	1.6	49.6	0	1.6	4.8	15	150	0	0	15	3
Daniels - 2Q - Up to 40 mi (64 km) per Week	2	57.6	0	27.2	0	27.2	22.4	6.4	1.6	0	0	0	0	0	2
Daniels - 2Q - Up to 40 mi (64 km) per Week	1	57.6	60	19.2	0	40	6.4	9.6	1.6	0	60	0	0	0	2
Daniels - 2Q - Up to 40 mi (64 km) per Week	0	60.8	290	16	0.8	56	0	4	0	0	290	0	0	0	-1
Daniels - 2Q - 41-55 mi (66-89 km) per Week	17	70.4	0	24	0	46.4	12.8	9.6	1.6	0	0	0	0	0	1
Daniels - 2Q - 41-55 mi (66-89 km) per Week	16	70.4	83	20.8	1.6	52.8	0	8	8	22	40	0	0	21	1
Daniels - 2Q - 41-55 mi (66-89 km) per Week	15	79.2	124	24	0	69.6	0	8	1.6	0	124	0	0	0	1
Daniels - 2Q - 41-55 mi (66-89 km) per Week	14	79.2	40	24	0	50.4	16	11.2	1.6	0	40	0	0	0	1
Daniels - 2Q - 41-55 mi (66-89 km) per Week	13	79.2	95	24	3.2	61.6	0	8	6.4	15	60	0	0	20	1
Daniels - 2Q - 41-55 mi (66-89 km) per Week	12	79.2	160	25.6	0	68	0	9.6	1.6	0	160	0	0	0	1
Daniels - 2Q - 41-55 mi (66-89 km) per Week	11	88	5	25.6	0	57.6	19.2	9.6	1.6	0	5	0	0	0	1
Daniels - 2Q - 41-55 mi (66-89 km) per Week	10	79.2	43	25.6	1.6	63.2	0	6.4	8	22	0	0	0	21	1
Daniels - 2Q - 41-55 mi (66-89 km) per Week	9	88	120	25.6	0	67.2	19.2	0	1.6	0	120	0	0	0	1
Daniels - 2Q - 41-55 mi (66-89 km) per Week	8	88	0	24	0	57.6	16	12.8	1.6	0	0	0	0	0	1
Daniels - 2Q - 41-55 mi (66-89 km) per Week	7	79.2	88	27.2	1.6	60	12.8	0	4.8	12	60	0	0	16	1
Daniels - 2Q - 41-55 mi (66-89 km) per Week	6	79.2	120	27.2	0	60	12.8	4.8	1.6	0	120	0	0	0	2
Daniels - 2Q - 41-55 mi (66-89 km) per Week	5	88	60	27.2	0	52.8	22.4	11.2	1.6	0	60	0	0	0	1
Daniels - 2Q - 41-55 mi (66-89 km) per Week	4	88	97	24	0.8	72	0	8	7.2	18	60	0	0	19	1
Daniels - 2Q - 41-55 mi (66-89 km) per Week	3	79.2	175	27.2	1.6	71.2	0	0	6.4	10	150	0	0	15	1
Daniels - 2Q - 41-55 mi (66-89 km) per Week	2	79.2	0	27.2	0	44	22.4	11.2	1.6	0	0	0	0	0	1
Daniels - 2Q - 41-55 mi (66-89 km) per Week	1	79.2	66	24	1.6	56.8	6.4	12.8	1.6	6	60	0	0	0	1
Daniels - 2Q - 41-55 mi (66-89 km) per Week	0	64	290	16	0	59.2	0	4.8	0	0	290	0	0	0	-1
Daniels - 2Q - 56-70 mi (90-113 km) per Week	17	89.6	0	25.6	0	60.8	19.2	8	1.6	0	0	0	0	0	0
Daniels - 2Q - 56-70 mi (90-113 km) per Week	16	89.6	75	24	4.6	70.4	0	6.4	8.2	15	60	0	0	0	0
Daniels - 2Q - 56-70 mi (90-113 km) per Week	15	100.8	125	25.6	0	89.6	0	9.6	1.6	0	125	0	0	0	0
Daniels - 2Q - 56-70 mi (90-113 km) per Week	14	100.8	100	25.6	0	68.8	17.6	12.8	1.6	0	100	0	0	0	0
Daniels - 2Q - 56-70 mi (90-113 km) per Week	13	100.8	78	25.6	0.4	83.2	0	9.6	7.6	18	60	0	0	0	0
Daniels - 2Q - 56-70 mi (90-113 km) per Week	12	89.6	160	27.2	0	76.8	0	11.2	1.6	0	160	0	0	0	0
Daniels - 2Q - 56-70 mi (90-113 km) per Week	11	112	7	27.2	0	75.2	22.4	12.8	1.6	0	7	0	0	0	0
Daniels - 2Q - 56-70 mi (90-113 km) per Week	10	100.8	10	25.6	3	84.8	0	4.8	8.2	10	0	0	0	0	0
Daniels - 2Q - 56-70 mi (90-113 km) per Week	9	100.8	130	28.8	0	80	19.2	0	1.6	0	130	0	0	0	0
Daniels - 2Q - 56-70 mi (90-113 km) per Week	8	112	0	25.6	0	80	16	14.4	1.6	0	0	0	0	0	0
Daniels - 2Q - 56-70 mi (90-113 km) per Week	7	112	0	27.2	3.6	81.6	12.8	6.4	7.6	0	0	0	0	0	0
Daniels - 2Q - 56-70 mi (90-113 km) per Week	6	100.8	150	32	0	80	12.8	6.4	1.6	0	150	0	0	0	1
Daniels - 2Q - 56-70 mi (90-113 km) per Week	5	112	40	27.2	0	75.2	19.2	16	1.6	0	40	0	0	0	0
Daniels - 2Q - 56-70 mi (90-113 km) per Week	4	104	15	27.2	3.4	86.4	0	6.4	7.8	15	0	0	0	0	0
Daniels - 2Q - 56-70 mi (90-113 km) per Week	3	100.8	165	32	3	91.2	0	0	6.6	15	150	0	0	0	0
Daniels - 2Q - 56-70 mi (90-113 km) per Week	2	89.6	0	28.8	0	54.4	19.2	14.4	1.6	0	0	0	0	0	0
Daniels - 2Q - 56-70 mi (90-113 km) per Week	1	78.4	6	25.6	0	57.6	6.4	12.8	1.6	0	6	0	0	0	0
Daniels - 2Q - 56-70 mi (90-113 km) per Week	0	76.8	290	20.8	0	72	0	4.8	0	0	290	0	0	0	-1
Daniels - 2Q - 71-85 mi (114-137 km) per Week	17	108.8	0	28.8	0	75.2	17.6	14.4	1.6	0	0	0	0	0	0
Daniels - 2Q - 71-85 mi (114-137 km) per Week	16	108.8	75	28.8	5.6	84.8	0	8	10.4	15	60	0	0	0	0
Daniels - 2Q - 71-85 mi (114-137 km) per Week	15	122.4	9	28.8	0	104.8	0	16	1.6	0	9	0	0	0	0
Daniels - 2Q - 71-85 mi (114-137 km) per Week	14	122.4	0	28.8	0	87.2	19.2	14.4	1.6	0	0	0	0	0	0
Daniels - 2Q - 71-85 mi (114-137 km) per Week	13	122.4	76	28.8	3.2	100	0	9.6	9.6	16	60	0	0	0	0
Daniels - 2Q - 71-85 mi (114-137 km) per Week	12	108.8	0	30.4	0	94.4	0	12.8	1.6	0	0	0	0	0	0
Daniels - 2Q - 71-85 mi (114-137 km) per Week	11	136	9	30.4	0	99.2	19.2	16	1.6	0	9	0	0	0	0
Daniels - 2Q - 71-85 mi (114-137 km) per Week	10	122.4	12	30.4	3.6	104.8	0	4.8	9.2	12	0	0	0	0	0
Daniels - 2Q - 71-85 mi (114-137 km) per Week	9	108.8	0	32	0	84.8	22.4	0	1.6	0	0	0	0	0	0
Daniels - 2Q - 71-85 mi (114-137 km) per Week	8	136	0	28.8	0	102.4	17.6	14.4	1.6	0	0	0	0	0	0
Daniels - 2Q - 71-85 mi (114-137 km) per Week	7	122.4	0	28.8	3.2	100	0	9.6	9.6	0	0	0	0	0	0
Daniels - 2Q - 71-85 mi (114-137 km) per Week	6	122.4	0	32	0	103.2	12.8	4.8	1.6	0	0	0	0	0	0
Daniels - 2Q - 71-85 mi (114-137 km) per Week	5	136	0	28.8	0	97.6	20.8	16	1.6	0	0	0	0	0	0
Daniels - 2Q - 71-85 mi (114-137 km) per Week	4	122.4	15	25.6	3	104.8	0	6.4	8.2	15	0	0	0	0	0
Daniels - 2Q - 71-85 mi (114-137 km) per Week	3	108.8	0	28.8	1.8	96	0	4.8	6.2	0	0	0	0	0	0
Daniels - 2Q - 71-85 mi (114-137 km) per Week	2	108.8	0	28.8	0	73.6	19.2	14.4	1.6	0	0	0	0	0	0
Daniels - 2Q - 71-85 mi (114-137 km) per Week	1	95.2	0	25.6	0	74.4	6.4	12.8	1.6	0	0	0	0	0	0
Daniels - 2Q - 71-85 mi (114-137 km) per Week	0	76.8	290	20.8	0	72	0	4.8	0	0	290	0	0	0	-1
Daniels - 2Q - 86-100 mi (138-161 km) per Week	17	128	0	32	0	91.2	19.2	16	1.6	0	0	0	0	0	0
Daniels - 2Q - 86-100 mi (138-161 km) per Week	16	128	75	33.6	3.8	105.6	0	9.6	9	15	60	0	0	0	0
Daniels - 2Q - 86-100 mi (138-161 km) per Week	15	144	0	35.2	0	126.4	0	16	1.6	0	0	0	0	0	0
Daniels - 2Q - 86-100 mi (138-161 km) per Week	14	144	0	32	0	104	22.4	16	1.6	0	0	0	0	0	0
Daniels - 2Q - 86-100 mi (138-161 km) per Week	13	128	76	32	4.8	102.4	0	11.2	9.6	16	60	0	0	0	0
Daniels - 2Q - 86-100 mi (138-161 km) per Week	12	144	40	33.6	0	126.4	0	16	1.6	0	40	0	0	0	0
Daniels - 2Q - 86-100 mi (138-161 km) per Week	11	160	9	33.6	0	116.8	22.4	19.2	1.6	0	9	0	0	0	0
Daniels - 2Q - 86-100 mi (138-161 km) per Week	10	160	12	35.2	3.6	140.8	0	6.4	9.2	12	0	0	0	0	0
Daniels - 2Q - 86-100 mi (138-161 km) per Week	9	128	0	33.6	0	102.4	24	0	1.6	0	0	0	0	0	0
Daniels - 2Q - 86-100 mi (138-161 km) per Week	8	160	0	28.8	0	121.6	19.2	17.6	1.6	0	0	0	0	0	0
Daniels - 2Q - 86-100 mi (138-161 km) per Week	7	160	18	33.6	4.8	134.4	0	17.6	3.2	18	0	0	0	0	0
Daniels - 2Q - 86-100 mi (138-161 km) per Week	6	144	0	35.2	0	123.2	12.8	6.4	1.6	0	0	0	0	0	0
Daniels - 2Q - 86-100 mi (138-161 km) per Week	5	160	0	30.4	0	118.4	20.8	19.2	1.6	0	0	0	0	0	0
Daniels - 2Q - 86-100 mi (138-161 km) per Week	4	128	12	28.8	3.6	105.6	0	9.6	9.2	12	0	0	0	0	0
Daniels - 2Q - 86-100 mi (138-161 km) per Week	3	144	0	32	2.2	131.2	0	4.8	5.8	0	0	0	0	0	0
Daniels - 2Q - 86-100 mi (138-161 km) per Week	2	128	0	30.4	0	92.8	19.2	14.4	1.6	0	0	0	0	0	0
Daniels - 2Q - 86-100 mi (138-161 km) per Week	1	112	0	25.6	0	91.2	6.4	12.8	1.6	0	0	0	0	0	0
Daniels - 2Q - 86-100 mi (138-161 km) per Week	0	83.2	290	22.4	0	78.4	0	4.8	0	0	290	0	0	0	-1
Daniels - 2Q - 101-120 mi (163-193 km) per Week	17	153.6	0	33.6	0	116.8	19.2	16	1.6	0	0	0	0	0	0
Daniels - 2Q - 101-120 mi (163-193 km) per Week	16	153.6	75	33.6	3.8	131.2	0	9.6	9	15	60	0	0	0	0
Daniels - 2Q - 101-120 mi (163-193 km) per Week	15	172.8	0	36.8	0	155.2	0	16	1.6	0	0	0	0	0	0
Daniels - 2Q - 101-120 mi (163-193 km) per Week	14	172.8	0	33.6	0	131.2	24	16	1.6	0	0	0	0	0	0
Daniels - 2Q - 101-120 mi (163-193 km) per Week	13	153.6	76	32	4.8	128	0	11.2	9.6	16	60	0	0	0	0
Daniels - 2Q - 101-120 mi (163-193 km) per Week	12	192	0	32	0	174.4	0	16	1.6	0	0	0	0	0	0
Daniels - 2Q - 101-120 mi (163-193 km) per Week	11	192	0	35.2	0	148.8	22.4	19.2	1.6	0	0	0	0	0	0
Daniels - 2Q - 101-120 mi (163-193 km) per Week	10	172.8	12	35.2	3.6	153.6	0	6.4	9.2	12	0	0	0	0	0
Daniels - 2Q - 101-120 mi (163-193 km) per Week	9	153.6	0	33.6	0	126.4	25.6	0	1.6	0	0	0	0	0	0
Daniels - 2Q - 101-120 mi (163-193 km) per Week	8	192	0	30.4	0	153.6	19.2	17.6	1.6	0	0	0	0	0	0
Daniels - 2Q - 101-120 mi (163-193 km) per Week	7	172.8	0	33.6	4.6	139.2	20.8	0	8.2	0	0	0	0	0	0
Daniels - 2Q - 101-120 mi (163-193 km) per Week	6	192	0	35.2	0	171.2	12.8	6.4	1.6	0	0	0	0	0	0
Daniels - 2Q - 101-120 mi (163-193 km) per Week	5	192	0	32	0	150.4	20.8	19.2	1.6	0	0	0	0	0	0
Daniels - 2Q - 101-120 mi (163-193 km) per Week	4	153.6	12	32	3.6	128	0	12.8	9.2	12	0	0	0	0	0
Daniels - 2Q - 101-120 mi (163-193 km) per Week	3	172.8	0	33.6	2.2	160	0	4.8	5.8	0	0	0	0	0	0
Daniels - 2Q - 101-120 mi (163-193 km) per Week	2	153.6	0	32	0	116.8	19.2	16	1.6	0	0	0	0	0	0
Daniels - 2Q - 101-120 mi (163-193 km) per Week	1	134.4	0	25.6	0	113.6	6.4	12.8	1.6	0	0	0	0	0	0
Daniels - 2Q - 101-120 mi (163-193 km) per Week	0	80	290	22.4	0	75.2	0	4.8	0	0	290	0	0	0	-1
Daniels - 2Q - 120 mi+ (193+ km) per Week	17	153.6	0	33.6	0	116.8	19.2	16	1.6	0	0	0	0	0	0
Daniels - 2Q - 120 mi+ (193+ km) per Week	16	153.6	72	33.6	2.8	131.2	0	9.6	10	12	60	0	0	0	0
Daniels - 2Q - 120 mi+ (193+ km) per Week	15	172.8	0	36.8	0	155.2	0	16	1.6	0	0	0	0	0	0
Daniels - 2Q - 120 mi+ (193+ km) per Week	14	172.8	0	33.6	0	131.2	24	16	1.6	0	0	0	0	0	0
Daniels - 2Q - 120 mi+ (193+ km) per Week	13	153.6	76	32	1.6	131.2	0	11.2	9.6	16	60	0	0	0	0
Daniels - 2Q - 120 mi+ (193+ km) per Week	12	192	0	32	0	174.4	0	16	1.6	0	0	0	0	0	0
Daniels - 2Q - 120 mi+ (193+ km) per Week	11	192	0	35.2	0	148.8	22.4	19.2	1.6	0	0	0	0	0	0
Daniels - 2Q - 120 mi+ (193+ km) per Week	10	172.8	12	35.2	3.2	152	0	6.4	11.2	12	0	0	0	0	0
Daniels - 2Q - 120 mi+ (193+ km) per Week	9	153.6	0	33.6	0	126.4	25.6	0	1.6	0	0	0	0	0	0
Daniels - 2Q - 120 mi+ (193+ km) per Week	8	192	0	30.4	0	153.6	19.2	17.6	1.6	0	0	0	0	0	0
Daniels - 2Q - 120 mi+ (193+ km) per Week	7	192.04	0	35.2	3.44	158.4	20.8	0	9.4	0	0	0	0	0	0
Daniels - 2Q - 120 mi+ (193+ km) per Week	6	172.8	0	35.2	0	152	12.8	6.4	1.6	0	0	0	0	0	0
Daniels - 2Q - 120 mi+ (193+ km) per Week	5	192	0	33.6	0	150.4	20.8	19.2	1.6	0	0	0	0	0	0
Daniels - 2Q - 120 mi+ (193+ km) per Week	4	134.4	12	32	3.6	108.8	0	12.8	9.2	12	0	0	0	0	0
Daniels - 2Q - 120 mi+ (193+ km) per Week	3	172.8	0	33.6	3.8	158.4	0	4.8	5.8	0	0	0	0	0	0
Daniels - 2Q - 120 mi+ (193+ km) per Week	2	134.4	0	32	0	97.6	19.2	16	1.6	0	0	0	0	0	0
Daniels - 2Q - 120 mi+ (193+ km) per Week	1	134.4	0	25.6	0	113.6	6.4	12.8	1.6	0	0	0	0	0	0
Daniels - 2Q - 120 mi+ (193+ km) per Week	0	84.8	290	22.4	0	80	0	4.8	0	0	290	0	0	0	-1
Daniels - 4-Week - 40 mi (64 km) per Week	25	57.6	0	16	0	56	0	0	1.6	0	0	0	0	0	2
Daniels - 4-Week - 40 mi (64 km) per Week	24	57.6	15	19.2	2.4	47.2	0	3.2	4.8	6	0	0	0	9	2
Daniels - 4-Week - 40 mi (64 km) per Week	23	51.2	30	16	0	30.4	19.2	0	1.6	0	30	0	0	0	2
Daniels - 4-Week - 40 mi (64 km) per Week	22	57.6	0	12.8	1.6	41.6	0	11.2	3.2	0	0	0	0	0	2
Daniels - 4-Week - 40 mi (64 km) per Week	21	64	0	16	0	62.4	0	0	1.6	0	0	0	0	0	2
Daniels - 4-Week - 40 mi (64 km) per Week	20	51.2	9	20.8	3.8	38.4	0	3.2	5.8	9	0	0	0	0	2
Daniels - 4-Week - 40 mi (64 km) per Week	19	64	30	19.2	0	35.2	27.2	0	1.6	0	30	0	0	0	2
Daniels - 4-Week - 40 mi (64 km) per Week	18	57.6	0	14.4	1.6	41.6	0	11.2	3.2	0	0	0	0	0	2
Daniels - 4-Week - 40 mi (64 km) per Week	17	64	0	13.6	0	62.4	0	0	1.6	0	0	0	0	0	2
Daniels - 4-Week - 40 mi (64 km) per Week	16	51.2	8	22.4	3.2	38.4	0	3.2	6.4	3	0	0	0	5	2
Daniels - 4-Week - 40 mi (64 km) per Week	15	57.6	0	22.4	0	24	32	0	1.6	0	0	0	0	0	2
Daniels - 4-Week - 40 mi (64 km) per Week	14	51.2	0	22.4	1.6	32	0	14.4	3.2	0	0	0	0	0	2
Daniels - 4-Week - 40 mi (64 km) per Week	13	64	0	13.6	0	62.4	0	0	1.6	0	0	0	0	0	2
Daniels - 4-Week - 40 mi (64 km) per Week	12	57.6	15	24	3.2	44.8	0	3.2	6.4	6	0	0	0	9	2
Daniels - 4-Week - 40 mi (64 km) per Week	11	51.2	20	24	0	14.4	36.8	0	0	0	20	0	0	0	4
Daniels - 4-Week - 40 mi (64 km) per Week	10	44.8	0	19.2	1.6	25.6	0	14.4	3.2	0	0	0	0	0	2
Daniels - 4-Week - 40 mi (64 km) per Week	9	64	0	16	0	62.4	0	0	1.6	0	0	0	0	0	2
Daniels - 4-Week - 40 mi (64 km) per Week	8	57.6	15	24	2.8	42.4	0	6.4	6	6	0	0	0	9	2
Daniels - 4-Week - 40 mi (64 km) per Week	7	64	30	25.6	0	27.2	35.2	0	1.6	0	30	0	0	0	2
Daniels - 4-Week - 40 mi (64 km) per Week	6	51.2	30	19.2	1.6	30.4	0	16	3.2	0	30	0	0	0	2
Daniels - 4-Week - 40 mi (64 km) per Week	5	64	0	16	0	62.4	0	0	1.6	0	0	0	0	0	2
Daniels - 4-Week - 40 mi (64 km) per Week	4	57.6	15	24	3.2	44.8	0	3.2	6.4	6	0	0	0	9	2
Daniels - 4-Week - 40 mi (64 km) per Week	3	57.6	20	24	0	20.8	35.2	0	1.6	0	20	0	0	0	3
Daniels - 4-Week - 40 mi (64 km) per Week	2	54.4	60	24	1.6	35.2	0	14.4	3.2	0	60	0	0	0	2
Daniels - 4-Week - 40 mi (64 km) per Week	1	44.8	0	12.8	0	43.2	0	0	1.6	0	0	0	0	0	2
Daniels - 4-Week - 40 mi (64 km) per Week	0	62.4	315	16	0	57.6	0	4.8	0	0	315	0	0	0	-1
Daniels - 4-Week Cycle - 41-55 mi (66-89 km) per Week	25	70.4	0	19.2	0	68.8	0	0	1.6	0	0	0	0	0	1
Daniels - 4-Week Cycle - 41-55 mi (66-89 km) per Week	24	79.2	15	20.8	2.4	67.2	0	4.8	4.8	6	0	0	0	9	1
Daniels - 4-Week Cycle - 41-55 mi (66-89 km) per Week	23	70.4	30	17.6	0	46.4	22.4	0	1.6	0	30	0	0	0	1
Daniels - 4-Week Cycle - 41-55 mi (66-89 km) per Week	22	79.2	0	14.4	1.6	60	0	14.4	3.2	0	0	0	0	0	1
Daniels - 4-Week Cycle - 41-55 mi (66-89 km) per Week	21	88	0	16	0	86.4	0	0	1.6	0	0	0	0	0	1
Daniels - 4-Week Cycle - 41-55 mi (66-89 km) per Week	20	70.4	15	22.4	2.4	58.4	0	4.8	4.8	6	0	0	0	9	1
Daniels - 4-Week Cycle - 41-55 mi (66-89 km) per Week	19	88	30	20.8	0	59.2	27.2	0	1.6	0	30	0	0	0	1
Daniels - 4-Week Cycle - 41-55 mi (66-89 km) per Week	18	79.2	0	14.4	1.6	60	0	14.4	3.2	0	0	0	0	0	1
Daniels - 4-Week Cycle - 41-55 mi (66-89 km) per Week	17	88	0	16	0	86.4	0	0	1.6	0	0	0	0	0	1
Daniels - 4-Week Cycle - 41-55 mi (66-89 km) per Week	16	70.4	17	24	3.2	56.8	0	4.8	5.6	6	0	0	0	11	1
Daniels - 4-Week Cycle - 41-55 mi (66-89 km) per Week	15	79.2	0	24	0	44	33.6	0	1.6	0	0	0	0	0	1
Daniels - 4-Week Cycle - 41-55 mi (66-89 km) per Week	14	70.4	0	22.4	1.6	48	0	17.6	3.2	0	0	0	0	0	1
Daniels - 4-Week Cycle - 41-55 mi (66-89 km) per Week	13	88	0	19.2	0	86.4	0	0	1.6	0	0	0	0	0	1
Daniels - 4-Week Cycle - 41-55 mi (66-89 km) per Week	12	79.2	3	25.6	3.4	64.8	0	4.8	6.2	3	0	0	0	0	1
Daniels - 4-Week Cycle - 41-55 mi (66-89 km) per Week	11	70.4	0	27.2	0	28.8	41.6	0	0	0	0	0	0	0	2
Daniels - 4-Week Cycle - 41-55 mi (66-89 km) per Week	10	61.6	0	20.8	1.6	39.2	0	17.6	3.2	0	0	0	0	0	1
Daniels - 4-Week Cycle - 41-55 mi (66-89 km) per Week	9	88	0	19.2	0	86.4	0	0	1.6	0	0	0	0	0	1
Daniels - 4-Week Cycle - 41-55 mi (66-89 km) per Week	8	63.2	160	25.6	3.6	48.8	0	4.8	6	8	140	0	0	12	1
Daniels - 4-Week Cycle - 41-55 mi (66-89 km) per Week	7	88	20	27.2	0	43.2	43.2	0	1.6	0	20	0	0	0	1
Daniels - 4-Week Cycle - 41-55 mi (66-89 km) per Week	6	70.4	0	22.4	1.6	41.6	0	24	3.2	0	0	0	0	0	1
Daniels - 4-Week Cycle - 41-55 mi (66-89 km) per Week	5	88	0	19.2	0	86.4	0	0	1.6	0	0	0	0	0	1
Daniels - 4-Week Cycle - 41-55 mi (66-89 km) per Week	4	79.2	20	26.4	4	56	0	12.8	6.4	8	0	0	0	12	1
Daniels - 4-Week Cycle - 41-55 mi (66-89 km) per Week	3	79.2	10	25.6	0	34.4	43.2	0	1.6	0	10	0	0	0	1
Daniels - 4-Week Cycle - 41-55 mi (66-89 km) per Week	2	70.4	60	24	1.6	44.8	0	20.8	3.2	0	60	0	0	0	1
Daniels - 4-Week Cycle - 41-55 mi (66-89 km) per Week	1	61.6	0	12.8	0	60	0	0	1.6	0	0	0	0	0	1
Daniels - 4-Week Cycle - 41-55 mi (66-89 km) per Week	0	59.2	315	16	0	54.4	0	4.8	0	0	315	0	0	0	-1
Daniels - 4-Week Cycle - 56-70 mi (90-113 km) per Week	25	89.6	0	19.2	0	88	0	0	1.6	0	0	0	0	0	0
Daniels - 4-Week Cycle - 56-70 mi (90-113 km) per Week	24	100.8	20	22.4	3.2	86.8	0	4.8	6	8	0	0	0	12	0
Daniels - 4-Week Cycle - 56-70 mi (90-113 km) per Week	23	89.6	30	17.6	0	64	24	0	1.6	0	30	0	0	0	0
Daniels - 4-Week Cycle - 56-70 mi (90-113 km) per Week	22	100.8	0	16	1.6	78.4	0	17.6	3.2	0	0	0	0	0	0
Daniels - 4-Week Cycle - 56-70 mi (90-113 km) per Week	21	112	0	16.8	0	110.4	0	0	1.6	0	0	0	0	0	0
Daniels - 4-Week Cycle - 56-70 mi (90-113 km) per Week	20	89.6	25	24	4	72.8	0	4.8	8	10	0	0	0	15	0
Daniels - 4-Week Cycle - 56-70 mi (90-113 km) per Week	19	112	30	24	0	78.4	32	0	1.6	0	30	0	0	0	0
Daniels - 4-Week Cycle - 56-70 mi (90-113 km) per Week	18	100.8	0	22.4	1.6	75.2	0	20.8	3.2	0	0	0	0	0	0
Daniels - 4-Week Cycle - 56-70 mi (90-113 km) per Week	17	112	0	16.8	0	110.4	0	0	1.6	0	0	0	0	0	0
Daniels - 4-Week Cycle - 56-70 mi (90-113 km) per Week	16	89.6	27	25.6	4.8	72.8	0	4.8	7.2	10	0	0	0	17	0
Daniels - 4-Week Cycle - 56-70 mi (90-113 km) per Week	15	100.8	0	25.6	0	60.8	38.4	0	1.6	0	0	0	0	0	0
Daniels - 4-Week Cycle - 56-70 mi (90-113 km) per Week	14	89.6	0	25.6	2.4	60.8	0	22.4	4	0	0	0	0	0	0
Daniels - 4-Week Cycle - 56-70 mi (90-113 km) per Week	13	112	0	16.8	0	110.4	0	0	1.6	0	0	0	0	0	0
Daniels - 4-Week Cycle - 56-70 mi (90-113 km) per Week	12	100.8	25	27.2	4.8	82.4	0	6.4	7.2	10	0	0	0	15	0
Daniels - 4-Week Cycle - 56-70 mi (90-113 km) per Week	11	89.6	0	27.2	0	44.8	44.8	0	0	0	0	0	0	0	1
Daniels - 4-Week Cycle - 56-70 mi (90-113 km) per Week	10	78.4	0	22.4	0.8	52.8	0	22.4	2.4	0	0	0	0	0	0
Daniels - 4-Week Cycle - 56-70 mi (90-113 km) per Week	9	112	0	16.8	0	110.4	0	0	1.6	0	0	0	0	0	0
Daniels - 4-Week Cycle - 56-70 mi (90-113 km) per Week	8	100.8	165	28.8	4.4	81.6	0	8	6.8	10	140	0	0	15	0
Daniels - 4-Week Cycle - 56-70 mi (90-113 km) per Week	7	112	30	30.4	0	64	46.4	0	1.6	0	30	0	0	0	0
Daniels - 4-Week Cycle - 56-70 mi (90-113 km) per Week	6	89.6	0	22.4	1.6	57.6	0	27.2	3.2	0	0	0	0	0	0
Daniels - 4-Week Cycle - 56-70 mi (90-113 km) per Week	5	112	0	16.8	0	110.4	0	0	1.6	0	0	0	0	0	0
Daniels - 4-Week Cycle - 56-70 mi (90-113 km) per Week	4	102.4	165	28.8	4.8	82.4	0	8	7.2	10	140	0	0	15	0
Daniels - 4-Week Cycle - 56-70 mi (90-113 km) per Week	3	100.8	50	36.8	0	48	51.2	0	1.6	0	50	0	0	0	0
Daniels - 4-Week Cycle - 56-70 mi (90-113 km) per Week	2	89.6	60	30.4	1.6	56	0	28.8	3.2	0	60	0	0	0	0
Daniels - 4-Week Cycle - 56-70 mi (90-113 km) per Week	1	78.4	0	12.8	0	76.8	0	0	1.6	0	0	0	0	0	0
Daniels - 4-Week Cycle - 56-70 mi (90-113 km) per Week	0	59.2	315	16	0	54.4	0	4.8	0	0	315	0	0	0	-1
Daniels - 4-Week Cycle - 71-85 mi (114-137 km) per Week	25	108.8	0	27.2	0	107.2	0	0	1.6	0	0	0	0	0	0
Daniels - 4-Week Cycle - 71-85 mi (114-137 km) per Week	24	122.4	20	24	4	105.6	0	6.4	6.4	8	0	0	0	12	0
Daniels - 4-Week Cycle - 71-85 mi (114-137 km) per Week	23	108.8	40	24	0	81.6	25.6	0	1.6	0	40	0	0	0	0
Daniels - 4-Week Cycle - 71-85 mi (114-137 km) per Week	22	122.4	0	19.2	1.6	92	0	25.6	3.2	0	0	0	0	0	0
Daniels - 4-Week Cycle - 71-85 mi (114-137 km) per Week	21	136	0	22.4	0	134.4	0	0	1.6	0	0	0	0	0	0
Daniels - 4-Week Cycle - 71-85 mi (114-137 km) per Week	20	108.8	25	27.2	4.8	91.2	0	4.8	8	10	0	0	0	15	0
Daniels - 4-Week Cycle - 71-85 mi (114-137 km) per Week	19	136	30	24	0	102.4	32	0	1.6	0	30	0	0	0	0
Daniels - 4-Week Cycle - 71-85 mi (114-137 km) per Week	18	122.4	0	22.4	1.6	93.6	0	24	3.2	0	0	0	0	0	0
Daniels - 4-Week Cycle - 71-85 mi (114-137 km) per Week	17	136	0	24	0	134.4	0	0	1.6	0	0	0	0	0	0
Daniels - 4-Week Cycle - 71-85 mi (114-137 km) per Week	16	108.8	25	28.8	4.4	90.4	0	6.4	7.6	10	0	0	0	15	0
Daniels - 4-Week Cycle - 71-85 mi (114-137 km) per Week	15	122.4	40	28.8	0	82.4	38.4	0	1.6	0	40	0	0	0	0
Daniels - 4-Week Cycle - 71-85 mi (114-137 km) per Week	14	108.8	0	22.4	1.6	76.8	0	27.2	3.2	0	0	0	0	0	0
Daniels - 4-Week Cycle - 71-85 mi (114-137 km) per Week	13	136	0	24	0	134.4	0	0	1.6	0	0	0	0	0	0
Daniels - 4-Week Cycle - 71-85 mi (114-137 km) per Week	12	122.4	30	30.4	4.8	101.6	0	8	8	12	0	0	0	18	0
Daniels - 4-Week Cycle - 71-85 mi (114-137 km) per Week	11	108.8	0	28.8	0	64	44.8	0	0	0	0	0	0	0	1
Daniels - 4-Week Cycle - 71-85 mi (114-137 km) per Week	10	95.2	0	24	1.6	61.6	0	28.8	3.2	0	0	0	0	0	0
Daniels - 4-Week Cycle - 71-85 mi (114-137 km) per Week	9	136	0	24	0	134.4	0	0	1.6	0	0	0	0	0	0
Daniels - 4-Week Cycle - 71-85 mi (114-137 km) per Week	8	122.4	180	32	5.6	96	0	12.8	8	12	150	0	0	18	0
Daniels - 4-Week Cycle - 71-85 mi (114-137 km) per Week	7	136	30	32	0	83.2	51.2	0	1.6	0	30	0	0	0	0
Daniels - 4-Week Cycle - 71-85 mi (114-137 km) per Week	6	108.8	0	25.6	1.6	72	0	32	3.2	0	0	0	0	0	0
Daniels - 4-Week Cycle - 71-85 mi (114-137 km) per Week	5	136	0	24	0	134.4	0	0	1.6	0	0	0	0	0	0
Daniels - 4-Week Cycle - 71-85 mi (114-137 km) per Week	4	122.4	30	32	5.6	99.2	0	9.6	8	12	0	0	0	18	0
Daniels - 4-Week Cycle - 71-85 mi (114-137 km) per Week	3	122.4	30	32	0	72.8	48	0	1.6	0	30	0	0	0	0
Daniels - 4-Week Cycle - 71-85 mi (114-137 km) per Week	2	108.8	60	30.4	1.6	72	0	32	3.2	0	60	0	0	0	0
Daniels - 4-Week Cycle - 71-85 mi (114-137 km) per Week	1	95.2	0	20	0	93.6	0	0	1.6	0	0	0	0	0	0
Daniels - 4-Week Cycle - 71-85 mi (114-137 km) per Week	0	59.2	315	16	0	54.4	0	4.8	0	0	315	0	0	0	-1
Daniels - 4-Week Cycle - 86-100 mi (138-161 km) per Week	25	128	0	28.8	0	126.4	0	0	1.6	0	0	0	0	0	0
Daniels - 4-Week Cycle - 86-100 mi (138-161 km) per Week	24	144	25	25.6	4.8	124.8	0	6.4	8	10	0	0	0	15	0
Daniels - 4-Week Cycle - 86-100 mi (138-161 km) per Week	23	128	40	24	0	100.8	25.6	0	1.6	0	40	0	0	0	0
Daniels - 4-Week Cycle - 86-100 mi (138-161 km) per Week	22	144	0	24	0	112	0	28.8	3.2	0	0	0	0	0	0
Daniels - 4-Week Cycle - 86-100 mi (138-161 km) per Week	21	160	0	24.8	0	158.4	0	0	1.6	0	0	0	0	0	0
Daniels - 4-Week Cycle - 86-100 mi (138-161 km) per Week	20	128	25	28.8	4.8	110.4	0	4.8	8	10	0	0	0	15	0
Daniels - 4-Week Cycle - 86-100 mi (138-161 km) per Week	19	160	50	27.2	0	124.8	33.6	0	1.6	0	50	0	0	0	0
Daniels - 4-Week Cycle - 86-100 mi (138-161 km) per Week	18	144	0	24	1.6	112	0	27.2	3.2	0	0	0	0	0	0
Daniels - 4-Week Cycle - 86-100 mi (138-161 km) per Week	17	160	0	24	0	158.4	0	0	1.6	0	0	0	0	0	0
Daniels - 4-Week Cycle - 86-100 mi (138-161 km) per Week	16	128	25	30.4	4.4	109.6	0	6.4	7.6	10	0	0	0	15	0
Daniels - 4-Week Cycle - 86-100 mi (138-161 km) per Week	15	144	40	28.8	0	102.4	40	0	1.6	0	40	0	0	0	0
Daniels - 4-Week Cycle - 86-100 mi (138-161 km) per Week	14	128	0	22.4	1.6	94.4	0	28.8	3.2	0	0	0	0	0	0
Daniels - 4-Week Cycle - 86-100 mi (138-161 km) per Week	13	160	0	30.4	0	158.4	0	0	1.6	0	0	0	0	0	0
Daniels - 4-Week Cycle - 86-100 mi (138-161 km) per Week	12	144	30	32	4.8	123.2	0	8	8	12	0	0	0	18	0
Daniels - 4-Week Cycle - 86-100 mi (138-161 km) per Week	11	128	30	30.4	0	81.6	46.4	0	0	0	30	0	0	0	0
Daniels - 4-Week Cycle - 86-100 mi (138-161 km) per Week	10	112	0	25.6	1.6	76.8	0	30.4	3.2	0	0	0	0	0	0
Daniels - 4-Week Cycle - 86-100 mi (138-161 km) per Week	9	160	0	30.4	0	158.4	0	0	1.6	0	0	0	0	0	0
Daniels - 4-Week Cycle - 86-100 mi (138-161 km) per Week	8	144	180	35.2	5.6	117.6	0	12.8	8	12	150	0	0	18	0
Daniels - 4-Week Cycle - 86-100 mi (138-161 km) per Week	7	160	40	35.2	0	107.2	51.2	0	1.6	0	40	0	0	0	0
Daniels - 4-Week Cycle - 86-100 mi (138-161 km) per Week	6	128	0	27.2	1.6	88	0	35.2	3.2	0	0	0	0	0	0
Daniels - 4-Week Cycle - 86-100 mi (138-161 km) per Week	5	160	0	30.4	0	158.4	0	0	1.6	0	0	0	0	0	0
Daniels - 4-Week Cycle - 86-100 mi (138-161 km) per Week	4	144	30	35.2	5.6	120.8	0	9.6	8	12	0	0	0	18	0
Daniels - 4-Week Cycle - 86-100 mi (138-161 km) per Week	3	144	40	35.2	0	91.2	51.2	0	1.6	0	40	0	0	0	0
Daniels - 4-Week Cycle - 86-100 mi (138-161 km) per Week	2	128	60	30.4	1.6	89.6	0	33.6	3.2	0	60	0	0	0	0
Daniels - 4-Week Cycle - 86-100 mi (138-161 km) per Week	1	112	0	16.8	0	110.4	0	0	1.6	0	0	0	0	0	0
Daniels - 4-Week Cycle - 86-100 mi (138-161 km) per Week	0	59.2	315	16	0	54.4	0	4.8	0	0	315	0	0	0	-1
Daniels - 4-Week Cycle - 101-120 mi (163-193 km) per Week	25	153.6	0	28.8	0	152	0	0	1.6	0	0	0	0	0	0
Daniels - 4-Week Cycle - 101-120 mi (163-193 km) per Week	24	172.8	25	27.2	4.8	152	0	8	8	10	0	0	0	15	0
Daniels - 4-Week Cycle - 101-120 mi (163-193 km) per Week	23	153.6	50	27.2	0	120	32	0	1.6	0	50	0	0	0	0
Daniels - 4-Week Cycle - 101-120 mi (163-193 km) per Week	22	172.8	0	28.8	1.6	147.2	0	20.8	3.2	0	0	0	0	0	0
Daniels - 4-Week Cycle - 101-120 mi (163-193 km) per Week	21	192	0	28.8	0	190.4	0	0	1.6	0	0	0	0	0	0
Daniels - 4-Week Cycle - 101-120 mi (163-193 km) per Week	20	153.6	30	31.2	6	128.8	0	8	10.8	12	0	0	0	18	0
Daniels - 4-Week Cycle - 101-120 mi (163-193 km) per Week	19	192	50	30.4	0	152	38.4	0	1.6	0	50	0	0	0	0
Daniels - 4-Week Cycle - 101-120 mi (163-193 km) per Week	18	172.8	0	28.8	1.6	139.2	0	28.8	3.2	0	0	0	0	0	0
Daniels - 4-Week Cycle - 101-120 mi (163-193 km) per Week	17	192	0	30.4	0	190.4	0	0	1.6	0	0	0	0	0	0
Daniels - 4-Week Cycle - 101-120 mi (163-193 km) per Week	16	153.6	27	32	4.4	132	0	9.6	7.6	12	0	0	0	15	0
Daniels - 4-Week Cycle - 101-120 mi (163-193 km) per Week	15	172.8	40	32	0	126.4	44.8	0	1.6	0	40	0	0	0	0
Daniels - 4-Week Cycle - 101-120 mi (163-193 km) per Week	14	153.6	0	27.2	1.6	115.2	0	33.6	3.2	0	0	0	0	0	0
Daniels - 4-Week Cycle - 101-120 mi (163-193 km) per Week	13	192	0	30.4	0	190.4	0	0	1.6	0	0	0	0	0	0
Daniels - 4-Week Cycle - 101-120 mi (163-193 km) per Week	12	172.8	30	33.6	4.8	152	0	8	8	12	0	0	0	18	0
Daniels - 4-Week Cycle - 101-120 mi (163-193 km) per Week	11	153.6	40	33.6	0	105.6	48	0	0	0	40	0	0	0	0
Daniels - 4-Week Cycle - 101-120 mi (163-193 km) per Week	10	134.4	0	28.8	1.6	94.4	0	35.2	3.2	0	0	0	0	0	0
Daniels - 4-Week Cycle - 101-120 mi (163-193 km) per Week	9	192	0	32	0	190.4	0	0	1.6	0	0	0	0	0	0
Daniels - 4-Week Cycle - 101-120 mi (163-193 km) per Week	8	172.8	180	36.8	4.8	147.2	0	12.8	8	12	150	0	0	18	0
Daniels - 4-Week Cycle - 101-120 mi (163-193 km) per Week	7	192	40	36.8	0	139.2	51.2	0	1.6	0	40	0	0	0	0
Daniels - 4-Week Cycle - 101-120 mi (163-193 km) per Week	6	153.6	0	28.8	1.6	112	0	36.8	3.2	0	0	0	0	0	0
Daniels - 4-Week Cycle - 101-120 mi (163-193 km) per Week	5	192	0	32	0	190.4	0	0	1.6	0	0	0	0	0	0
Daniels - 4-Week Cycle - 101-120 mi (163-193 km) per Week	4	172.8	30	36.8	4.8	147.2	0	12.8	8	0	0	0	18	12	0
Daniels - 4-Week Cycle - 101-120 mi (163-193 km) per Week	3	172.8	40	36.8	0	120	51.2	0	1.6	0	40	0	0	0	0
Daniels - 4-Week Cycle - 101-120 mi (163-193 km) per Week	2	153.6	60	25.6	1.6	120	0	28.8	3.2	0	60	0	0	0	0
Daniels - 4-Week Cycle - 101-120 mi (163-193 km) per Week	1	134.4	0	22.4	0	132.8	0	0	1.6	0	0	0	0	0	0
Daniels - 4-Week Cycle - 101-120 mi (163-193 km) per Week	0	59.2	315	16	0	54.4	0	4.8	0	0	315	0	0	0	-1
Daniels - 4-Week Cycle - 120+ mi (193 km) per Week	25	153.6	0	28.8	0	152	0	0	1.6	0	0	0	0	0	0
Daniels - 4-Week Cycle - 120+ mi (193 km) per Week	24	172.8	25	28.8	4.8	150.4	0	9.6	8	10	0	0	0	15	0
Daniels - 4-Week Cycle - 120+ mi (193 km) per Week	23	153.6	60	28.8	0	120	32	0	1.6	0	60	0	0	0	0
Daniels - 4-Week Cycle - 120+ mi (193 km) per Week	22	172.8	0	25.6	1.6	139.2	0	28.8	3.2	0	0	0	0	0	0
Daniels - 4-Week Cycle - 120+ mi (193 km) per Week	21	192	0	28.8	0	190.4	0	0	1.6	0	0	0	0	0	0
Daniels - 4-Week Cycle - 120+ mi (193 km) per Week	20	153.6	30	33.6	6.4	126.4	0	9.6	11.2	12	0	0	0	18	0
Daniels - 4-Week Cycle - 120+ mi (193 km) per Week	19	192	50	32	0	152	38.4	0	1.6	0	50	0	0	0	0
Daniels - 4-Week Cycle - 120+ mi (193 km) per Week	18	172.8	0	25.6	1.6	139.2	0	28.8	3.2	0	0	0	0	0	0
Daniels - 4-Week Cycle - 120+ mi (193 km) per Week	17	192	0	30.4	0	190.4	0	0	1.6	0	0	0	0	0	0
Daniels - 4-Week Cycle - 120+ mi (193 km) per Week	16	153.6	30	33.6	6.4	126.4	0	9.6	11.2	12	0	0	0	18	0
Daniels - 4-Week Cycle - 120+ mi (193 km) per Week	15	172.8	50	33.6	0	126.4	44.8	0	1.6	0	50	0	0	0	0
Daniels - 4-Week Cycle - 120+ mi (193 km) per Week	14	153.6	0	27.2	1.6	113.6	0	35.2	3.2	0	0	0	0	0	0
Daniels - 4-Week Cycle - 120+ mi (193 km) per Week	13	192	0	30.4	0	190.4	0	0	1.6	0	0	0	0	0	0
Daniels - 4-Week Cycle - 120+ mi (193 km) per Week	12	172.8	30	35.2	4.8	148.8	0	11.2	8	12	0	0	0	18	0
Daniels - 4-Week Cycle - 120+ mi (193 km) per Week	11	153.6	50	35.2	0	105.6	48	0	0	0	50	0	0	0	0
Daniels - 4-Week Cycle - 120+ mi (193 km) per Week	10	134.4	0	30.4	1.6	92.8	0	36.8	3.2	0	0	0	0	0	0
Daniels - 4-Week Cycle - 120+ mi (193 km) per Week	9	192	0	32	0	190.4	0	0	1.6	0	0	0	0	0	0
Daniels - 4-Week Cycle - 120+ mi (193 km) per Week	8	172.8	180	36.8	4.8	147.2	0	12.8	8	12	150	0	0	18	0
Daniels - 4-Week Cycle - 120+ mi (193 km) per Week	7	192	40	36.8	0	139.2	51.2	0	1.6	0	40	0	0	0	0
Daniels - 4-Week Cycle - 120+ mi (193 km) per Week	6	153.6	0	28.8	1.6	112	0	36.8	3.2	0	0	0	0	0	0
Daniels - 4-Week Cycle - 120+ mi (193 km) per Week	5	192	0	32	0	190.4	0	0	1.6	0	0	0	0	0	0
Daniels - 4-Week Cycle - 120+ mi (193 km) per Week	4	172.8	30	36.8	4.8	147.2	0	12.8	8	12	0	0	0	18	0
Daniels - 4-Week Cycle - 120+ mi (193 km) per Week	3	172.8	40	36.8	0	120	51.2	0	1.6	0	40	0	0	0	0
Daniels - 4-Week Cycle - 120+ mi (193 km) per Week	2	153.6	60	25.6	1.6	120	0	28.8	3.2	0	60	0	0	0	0
Daniels - 4-Week Cycle - 120+ mi (193 km) per Week	1	134.4	0	22.4	0	132.8	0	0	1.6	0	0	0	0	0	0
Daniels - 4-Week Cycle - 120+ mi (193 km) per Week	0	59.2	315	16	0	54.4	0	4.8	0	0	315	0	0	0	-1
Daniels - 18-Week	17	88	10	30	0	70	18	0	0	0	10	0	0	0	0
Daniels - 18-Week	16	99	70	20.85	0	89	0	10	0	0	70	0	0	0	1
Daniels - 18-Week	15	88	40	30	0	76	0	12	0	0	40	0	0	0	0
Daniels - 18-Week	14	99	110	19.75	2	80	0	17	0	0	110	0	0	0	0
Daniels - 18-Week	13	110	40	30	0	95	15	0	0	0	40	0	0	0	0
Daniels - 18-Week	12	88	80	24.4	0	76	0	12	0	0	80	0	0	0	0
Daniels - 18-Week	11	109.98	60	27.3	0	91.98	18	0	0	0	60	0	0	0	0
Daniels - 18-Week	10	99	100	35	0	92	0	7	0	0	100	0	0	0	0
Daniels - 18-Week	9	98.97	50	27.75	0	78.97	20	0	0	0	50	0	0	0	0
Daniels - 18-Week	8	88	120	21.3	0	68	0	20	0	0	120	0	0	0	0
Daniels - 18-Week	7	99.02	150	35	0	99.02	0	0	0	0	150	0	0	0	0
Daniels - 18-Week	6	88	80	21.55	0	58	20	10	0	0	80	0	0	0	0
Daniels - 18-Week	5	110.02	20	15.82	0	98.02	0	12	0	0	20	0	0	0	0
Daniels - 18-Week	4	99	40	35	0	85	10	4	0	0	40	0	0	0	0
Daniels - 18-Week	3	87.99	30	16.65	0	75.99	0	12	0	0	30	0	0	0	0
Daniels - 18-Week	2	77	130	29.3	0	49	20	8	0	0	130	0	0	0	0
Daniels - 18-Week	1	76.99	50	16.75	0	67.99	0	9	0	0	50	0	0	0	0
Daniels - 18-Week	0	54.05	310	13.95	0	48.05	0	6	0	0	310	0	0	0	-1
Daniels - 12-Week	11	140.8	9	35.2	0	99.2	22.4	19.2	0	0	9	0	0	0	0
Daniels - 12-Week	10	158.4	3	35.2	1.6	136.4	0	12.8	7.6	0	3	0	0	0	1
Daniels - 12-Week	9	140.8	0	32	0	121.6	0	19.2	0	0	0	0	0	0	0
Daniels - 12-Week	8	176	12	36.8	0	132.8	19.2	24	0	0	12	0	0	0	0
Daniels - 12-Week	7	158.4	18	35.2	0	137.8	0	12.8	7.8	0	18	0	0	0	0
Daniels - 12-Week	6	123.2	0	36.8	0	99.2	20.8	3.2	0	0	0	0	0	0	0
Daniels - 12-Week	5	176	12	26.32	0	140.8	0	35.2	0	0	12	0	0	0	0
Daniels - 12-Week	4	140.8	15	35.2	1.6	118.8	0	12.8	7.6	0	15	0	0	0	0
Daniels - 12-Week	3	123.2	9	35.2	1.2	113	0	4.8	4.2	0	9	0	0	0	0
Daniels - 12-Week	2	123.2	8	35.2	0	88	19.2	16	0	0	8	0	0	0	0
Daniels - 12-Week	1	123.2	24	28.8	0	104	0	19.2	0	0	24	0	0	0	0
Daniels - 12-Week	0	60.8	298	16	0	56	0	4.8	0	0	298	0	0	0	-1
Furman Institute of Running	17	30.38	44	12.8	3.26	9.63	16	0	1.49	20	18	0	0	6	4
Furman Institute of Running	16	31.88	44	14.4	4.24	8.55	17.6	0	1.49	26	12	0	0	6	4
Furman Institute of Running	15	34	44	16	3.26	6.95	20.8	0	2.99	20	12	0	0	12	4
Furman Institute of Running	14	36.89	30	17.6	4.89	3.2	24	0	4.8	30	0	0	0	0	4
Furman Institute of Running	13	36.89	30	19.2	4.89	0	27.2	0	4.8	30	0	0	0	0	4
Furman Institute of Running	12	36.89	30	16	4.89	6.4	20.8	0	4.8	30	0	0	0	0	4
Furman Institute of Running	11	40.69	30	19.2	6.89	3.2	25.6	0	5	30	0	0	0	0	4
Furman Institute of Running	10	42.77	50	20.8	4.89	3.39	32	0	2.49	30	10	0	0	10	4
Furman Institute of Running	9	40.09	30	22.4	4.89	1.6	30.4	0	3.2	30	0	0	0	0	4
Furman Institute of Running	8	40.09	30	19.2	4.89	0	19.2	12.8	3.2	30	0	0	0	0	4
Furman Institute of Running	7	49.69	30	25.6	6.49	6.4	30.4	0	6.4	30	0	0	0	0	4
Furman Institute of Running	6	46.69	30	20.8	6.49	0	20.8	14.4	5	30	0	0	0	0	4
Furman Institute of Running	5	49.29	30	28.8	6.09	3.2	35.2	0	4.8	30	0	0	0	0	4
Furman Institute of Running	4	38.49	30	16	8.89	1.6	24	0	4	30	0	0	0	0	4
Furman Institute of Running	3	53.97	50	32	4.89	1.79	32	12.8	2.49	30	10	0	0	10	4
Furman Institute of Running	2	40.09	30	20.8	4.89	1.6	28.8	0	4.8	30	0	0	0	0	4
Furman Institute of Running	1	37.49	30	16	6.89	4.8	20.8	0	5	30	0	0	0	0	4
Furman Institute of Running	0	14.49	30	9.69	7.29	0	4.8	0	2.4	30	0	0	0	0	4
Fitzgerald 20-Week	19	16	0	6.4	0	16	0	0	0	0	0	0	0	0	4
Fitzgerald 20-Week	18	28.8	0	11.2	0	28.8	0	0	0	0	0	0	0	0	3
Fitzgerald 20-Week	17	27.2	0	9.6	0	27.2	0	0	0	0	0	0	0	0	3
Fitzgerald 20-Week	16	20.8	0	6.4	0	20.8	0	0	0	0	0	0	0	0	3
Fitzgerald 20-Week	15	30.67	1.5	11.2	12	17.6	0.8	0	0.27	0	0	0	0	1.5	3
Fitzgerald 20-Week	14	35.56	2	12.8	15.2	19.2	0.8	0	0.36	0	0	0	0	2	3
Fitzgerald 20-Week	13	29.07	1.5	9.6	12	16	0.8	0	0.27	0	0	0	0	1.5	3
Fitzgerald 20-Week	12	38.95	3	14.4	14.4	22.4	1.6	0	0.55	0	0	0	0	3	3
Fitzgerald 20-Week	11	42.33	4	16	16	24	1.6	0	0.73	0	0	0	0	4	3
Fitzgerald 20-Week	10	33.87	1.5	12.8	13.6	19.2	0.8	0	0.27	0	0	0	0	1.5	3
Fitzgerald 20-Week	9	46.4	18	20.8	13.6	28.8	1.6	0	2.4	15	0	0	0	3	3
Fitzgerald 20-Week	8	49.6	24	22.4	13.6	30.4	2.4	0	3.2	20	0	0	0	4	3
Fitzgerald 20-Week	7	40	18	16	12	24	1.6	0	2.4	15	0	0	0	3	3
Fitzgerald 20-Week	6	50.71	28	25.6	10.85	35.2	3.2	0	1.46	20	0	0	0	8	3
Fitzgerald 20-Week	5	54.98	35	28.8	9.96	38.4	4.8	0	1.82	25	0	0	0	10	3
Fitzgerald 20-Week	4	40	18	16	12	24	1.6	0	2.4	15	0	0	0	3	3
Fitzgerald 20-Week	3	53.93	27	28.8	6.94	38.4	6.4	0	2.19	15	0	0	0	12	3
Fitzgerald 20-Week	2	60.17	36	32	9.25	41.6	6.4	0	2.92	20	0	0	0	16	3
Fitzgerald 20-Week	1	42	22.5	19.2	8.18	27.2	4.8	0	1.82	12.5	0	0	0	10	3
Fitzgerald 20-Week	0	20	0	8	11.2	5.6	1.6	0	1.6	0	0	0	0	0	3
Fitzgerald 80/20 - Level 1	17	30.48	147	9.6	9.22	19.35	0.8	1.11	0	51	85	5	6	0	1
Fitzgerald 80/20 - Level 1	16	34.22	160	11.2	9.77	21.66	1.6	0	1.19	55	90	10	0	5	1
Fitzgerald 80/20 - Level 1	15	30.48	147	9.6	9.22	19.35	0.8	1.11	0	51	85	5	6	0	1
Fitzgerald 80/20 - Level 1	14	36.37	167	12.8	12.94	21.12	1.6	0	0.71	79	75	10	0	3	1
Fitzgerald 80/20 - Level 1	13	40.37	183	14.4	13.36	24.14	1.92	0	0.95	82	85	12	0	4	1
Fitzgerald 80/20 - Level 1	12	34.11	162	11.2	12.28	19.52	1.6	0	0.71	74	75	10	0	3	1
Fitzgerald 80/20 - Level 1	11	44.05	197	16	13.77	27.17	1.92	0	1.19	85	95	12	0	5	1
Fitzgerald 80/20 - Level 1	10	49.28	209	19.2	13.9	31.08	2.4	0	1.9	86	100	15	0	8	1
Fitzgerald 80/20 - Level 1	9	41.02	187	14.4	13.77	24.14	1.92	0	1.19	85	85	12	0	5	1
Fitzgerald 80/20 - Level 1	8	48.74	186	22.4	38	6.44	2.88	0	1.42	117	45	18	0	6	1
Fitzgerald 80/20 - Level 1	7	55.6	211	25.6	20.86	29.64	3.2	0	1.9	138	45	20	0	8	1
Fitzgerald 80/20 - Level 1	6	41.67	181	16	16.53	17.64	6.08	0	1.42	112	45	18	0	6	1
Fitzgerald 80/20 - Level 1	5	44.3	200	16	16.52	20.76	4.8	2.22	0	118	50	20	12	0	1
Fitzgerald 80/20 - Level 1	4	49.48	213	19.2	18.11	20.76	7.84	2.77	0	124	50	24	15	0	1
Fitzgerald 80/20 - Level 1	3	58.42	188	32	20.24	8.04	28.48	1.66	0	116	45	18	9	0	1
Fitzgerald 80/20 - Level 1	2	62.12	235	28.8	19.42	31.96	9.16	1.11	0.47	140	50	37	6	2	1
Fitzgerald 80/20 - Level 1	1	47.23	195	19.2	12.66	24.31	8.68	1.11	0.47	83	75	29	6	2	1
Fitzgerald 80/20 - Level 1	0	21.93	155	5.54	8.7	10.72	1.32	0	1.19	65	75	10	0	5	1
Fitzgerald 80/20 - Level 2	17	53.26	233	12.8	12.99	36.85	1.96	0	1.46	67	150	10	0	6	0
Fitzgerald 80/20 - Level 2	16	56.48	242	14.4	12.67	39.33	2.35	2.13	0	65	155	12	10	0	0
Fitzgerald 80/20 - Level 2	15	43.91	188	11.2	11.41	29.08	1.96	0	1.46	57	115	10	0	6	1
Fitzgerald 80/20 - Level 2	14	57.41	242	16	18.2	35.64	2.35	0	1.22	100	125	12	0	5	0
Fitzgerald 80/20 - Level 2	13	63.08	256	19.2	18.67	40.6	2.35	0	1.46	103	135	12	0	6	0
Fitzgerald 80/20 - Level 2	12	47.34	202	12.8	16.62	27.15	2.35	0	1.22	90	95	12	0	5	1
Fitzgerald 80/20 - Level 2	11	67.84	264	22.4	39.15	23.8	2.94	0	1.95	106	135	15	0	8	0
Fitzgerald 80/20 - Level 2	10	73.91	280	25.6	19.78	48.76	2.94	0	2.43	110	145	15	0	10	0
Fitzgerald 80/20 - Level 2	9	53.1	216	16	17.57	31.23	2.35	0	1.95	96	100	12	0	8	1
Fitzgerald 80/20 - Level 2	8	74.54	277	28.8	26.81	41.38	3.92	0	2.43	162	85	20	0	10	0
Fitzgerald 80/20 - Level 2	7	75.78	271	32	29.75	38.41	4.7	0	2.92	185	50	24	0	12	0
Fitzgerald 80/20 - Level 2	6	52.15	199	19.2	21.31	24.73	3.92	0	2.19	125	45	20	0	9	1
Fitzgerald 80/20 - Level 2	5	70.27	267	25.6	22.62	33.38	11.08	3.19	0	139	85	28	15	0	0
Fitzgerald 80/20 - Level 2	4	73.19	289	25.6	29.48	31.21	8.67	3.83	0	189	50	32	18	0	0
Fitzgerald 80/20 - Level 2	3	64.98	199	32	22.6	9.53	30.3	2.55	0	118	45	24	12	0	1
Fitzgerald 80/20 - Level 2	2	74.7	276	28.8	27.99	29.61	14.24	2.13	0.73	173	50	40	10	3	0
Fitzgerald 80/20 - Level 2	1	67.15	233	28.8	21.68	35.6	8.1	1.28	0.49	135	65	25	6	2	0
Fitzgerald 80/20 - Level 2	0	25.22	151	7.16	9.75	11.81	1.96	1.7	0	63	70	10	8	0	1
Fitzgerald 80/20 - Level 3	17	80.88	293	17.34	18.04	57.56	3.1	0	2.18	79	195	12	0	7	0
Fitzgerald 80/20 - Level 3	16	92.09	330	19.2	20.02	65.27	3.1	3.7	0	89	215	12	14	0	0
Fitzgerald 80/20 - Level 3	15	71.73	251	17.34	16.46	49.67	3.1	0	2.5	71	160	12	0	8	1
Fitzgerald 80/20 - Level 3	14	97.01	341	22.4	47.15	43.95	3.1	0	2.81	125	195	12	0	9	0
Fitzgerald 80/20 - Level 3	13	111.01	390	25.6	30.12	73.9	3.87	0	3.12	140	225	15	0	10	0
Fitzgerald 80/20 - Level 3	12	83.83	296	19.59	25.37	52.86	3.1	0	2.5	116	160	12	0	8	1
Fitzgerald 80/20 - Level 3	11	119.34	412	28.8	30.12	81.61	3.87	0	3.74	140	245	15	0	12	0
Fitzgerald 80/20 - Level 3	10	128.99	440	32	31.11	89.33	3.87	0	4.68	145	265	15	0	15	0
Fitzgerald 80/20 - Level 3	9	96.2	344	22.61	26.36	63.47	3.87	0	2.5	121	200	15	0	8	1
Fitzgerald 80/20 - Level 3	8	122.64	444	25.6	40.61	63.49	13.86	0	4.68	197	200	32	0	15	0
Fitzgerald 80/20 - Level 3	7	122.25	444	25.6	45.35	59.6	11.69	0	5.61	225	165	36	0	18	0
Fitzgerald 80/20 - Level 3	6	99.4	354	22.8	35.66	47.56	13.06	0	3.12	172	140	32	0	10	1
Fitzgerald 80/20 - Level 3	5	126.11	449	28.8	44.97	59.13	16.72	5.29	0	219	170	40	20	0	0
Fitzgerald 80/20 - Level 3	4	128.84	445	32	43.18	61.53	17.52	6.61	0	210	170	40	25	0	0
Fitzgerald 80/20 - Level 3	3	103.42	329	32	34.5	33.16	31.79	3.97	0	150	140	24	15	0	1
Fitzgerald 80/20 - Level 3	2	137.21	480	32	45.55	66.33	18.17	5.29	1.87	226	170	58	20	6	0
Fitzgerald 80/20 - Level 3	1	100.7	361	22.4	37.83	44.17	15.12	2.64	0.94	183	125	40	10	3	0
Fitzgerald 80/20 - Level 3	0	39.88	182	10.85	13.86	20.28	3.1	2.64	0	70	90	12	10	0	1
Galloway for Runners & Walkers	29	14.4	60	4.8	0	14.4	0	0	0	0	60	0	0	0	4
Galloway for Runners & Walkers	28	16	60	6.4	0	16	0	0	0	0	60	0	0	0	4
Galloway for Runners & Walkers	27	17.6	60	8	0	17.6	0	0	0	0	60	0	0	0	4
Galloway for Runners & Walkers	26	13.6	60	4.8	2.4	9.6	0	0	1.6	0	60	0	0	0	4
Galloway for Runners & Walkers	25	19.2	60	9.6	0	19.2	0	0	0	0	60	0	0	0	4
Galloway for Runners & Walkers	24	14.4	60	4.8	0	14.4	0	0	0	0	60	0	0	0	4
Galloway for Runners & Walkers	23	21.6	60	12	0	21.6	0	0	0	0	60	0	0	0	4
Galloway for Runners & Walkers	22	14.4	60	4.8	3.2	9.6	0	0	1.6	0	60	0	0	0	4
Galloway for Runners & Walkers	21	24	60	14.4	0	24	0	0	0	0	60	0	0	0	4
Galloway for Runners & Walkers	20	16	60	6.4	0	16	0	0	0	0	60	0	0	0	4
Galloway for Runners & Walkers	19	26.4	60	16.8	0	26.4	0	0	0	0	60	0	0	0	4
Galloway for Runners & Walkers	18	16	60	6.4	4.8	9.6	0	0	1.6	0	60	0	0	0	4
Galloway for Runners & Walkers	17	28.8	60	19.2	0	28.8	0	0	0	0	60	0	0	0	4
Galloway for Runners & Walkers	16	16	60	6.4	0	16	0	0	0	0	60	0	0	0	4
Galloway for Runners & Walkers	15	32	60	22.4	0	32	0	0	0	0	60	0	0	0	4
Galloway for Runners & Walkers	14	17.6	60	8	6.4	9.6	0	0	1.6	0	60	0	0	0	4
Galloway for Runners & Walkers	13	36.8	60	27.2	0	36.8	0	0	0	0	60	0	0	0	4
Galloway for Runners & Walkers	12	17.6	60	8	0	17.6	0	0	0	0	60	0	0	0	4
Galloway for Runners & Walkers	11	19.2	60	9.6	8	9.6	0	0	1.6	0	60	0	0	0	4
Galloway for Runners & Walkers	10	41.6	60	32	0	41.6	0	0	0	0	60	0	0	0	4
Galloway for Runners & Walkers	9	19.2	60	9.6	0	19.2	0	0	0	0	60	0	0	0	4
Galloway for Runners & Walkers	8	19.2	60	9.6	8	9.6	0	0	1.6	0	60	0	0	0	4
Galloway for Runners & Walkers	7	46.4	60	36.8	0	46.4	0	0	0	0	60	0	0	0	4
Galloway for Runners & Walkers	6	19.2	60	9.6	0	19.2	0	0	0	0	60	0	0	0	4
Galloway for Runners & Walkers	5	20.8	60	11.2	0	20.8	0	0	0	0	60	0	0	0	4
Galloway for Runners & Walkers	4	51.2	60	41.6	0	51.2	0	0	0	0	60	0	0	0	4
Galloway for Runners & Walkers	3	20.8	60	11.2	0	20.8	0	0	0	0	60	0	0	0	4
Galloway for Runners & Walkers	2	19.2	60	9.6	0	19.2	0	0	0	0	60	0	0	0	4
Galloway for Runners & Walkers	1	20.8	60	11.2	0	20.8	0	0	0	0	60	0	0	0	4
Galloway for Runners & Walkers	0	9.6	60	4.8	0	9.6	0	0	0	0	60	0	0	0	4
Hansons - Beginner	17	17	0	7	17	0	0	0	0	0	0	0	0	0	4
Hansons - Beginner	16	25	0	7	25	0	0	0	0	0	0	0	0	0	2
Hansons - Beginner	15	34	0	8	34	0	0	0	0	0	0	0	0	0	2
Hansons - Beginner	14	34	0	8	34	0	0	0	0	0	0	0	0	0	2
Hansons - Beginner	13	40	0	10	40	0	0	0	0	0	0	0	0	0	2
Hansons - Beginner	12	69.6	0	15.6	56.8	0	8	0	4.8	0	0	0	0	0	1
Hansons - Beginner	11	68	0	16	39.2	16	8	0	4.8	0	0	0	0	0	1
Hansons - Beginner	10	71.2	0	16	42.4	16	8	0	4.8	0	0	0	0	0	1
Hansons - Beginner	9	82	0	24	40	24	13	0	5	0	0	0	0	0	1
Hansons - Beginner	8	79.4	0	19	45.6	16	13	0	4.8	0	0	0	0	0	1
Hansons - Beginner	7	95.4	0	27	43.4	27	13	0	12	0	0	0	0	0	1
Hansons - Beginner	6	94.2	0	27	44.2	27	13	0	10	0	0	0	0	0	1
Hansons - Beginner	5	95.4	0	27	45.4	27	14	0	9	0	0	0	0	0	1
Hansons - Beginner	4	94	0	27	43	27	14	0	10	0	0	0	0	0	1
Hansons - Beginner	3	97.4	0	27	45.4	27	16	0	9	0	0	0	0	0	1
Hansons - Beginner	2	86.2	0	22	44.2	16	16	0	10	0	0	0	0	0	1
Hansons - Beginner	1	86.4	0	22	58.4	0	16	0	12	0	0	0	0	0	1
Hansons - Beginner	0	39	0	10	39	0	0	0	0	0	0	0	0	0	1
Hansons - Advanced	17	43	0	13	43	0	0	0	0	0	0	0	0	0	3
Hansons - Advanced	16	62.6	0	13	57.8	0	0	0	4.8	0	0	0	0	0	1
Hansons - Advanced	15	65	0	16	34.2	16	10	0	4.8	0	0	0	0	0	1
Hansons - Advanced	14	63.2	0	13	48.4	0	10	0	4.8	0	0	0	0	0	1
Hansons - Advanced	13	71	0	20	36	20	10	0	5	0	0	0	0	0	1
Hansons - Advanced	12	78.4	0	17	62.6	0	11	0	4.8	0	0	0	0	0	1
Hansons - Advanced	11	88.4	0	23	48.4	23	11	0	6	0	0	0	0	0	1
Hansons - Advanced	10	81.6	0	17	65.8	0	11	0	4.8	0	0	0	0	0	1
Hansons - Advanced	9	94.2	0	25	51.4	25	13	0	4.8	0	0	0	0	0	1
Hansons - Advanced	8	83.6	0	19	65.8	0	13	0	4.8	0	0	0	0	0	1
Hansons - Advanced	7	103.4	0	27	51.4	27	13	0	12	0	0	0	0	0	1
Hansons - Advanced	6	91.2	0	20	67.2	0	14	0	10	0	0	0	0	0	1
Hansons - Advanced	5	101.4	0	27	51.4	27	14	0	9	0	0	0	0	0	1
Hansons - Advanced	4	92	0	20	68	0	14	0	10	0	0	0	0	0	1
Hansons - Advanced	3	103.4	0	27	51.4	27	16	0	9	0	0	0	0	0	1
Hansons - Advanced	2	93.2	0	22	51.2	16	16	0	10	0	0	0	0	0	1
Hansons - Advanced	1	92.4	0	22	64.4	0	16	0	12	0	0	0	0	0	1
Hansons - Advanced	0	46	0	10	46	0	0	0	0	0	0	0	0	0	1
Higdon - Advanced 1	17	49.1	0	16.1	6	33.8	8.1	0	1.2	0	0	0	0	0	1
Higdon - Advanced 1	16	49.3	30	17.7	3.64	43.5	2.16	0	0	20	0	10	0	0	1
Higdon - Advanced 1	15	46.7	0	12.9	1.6	32.2	9.7	0	3.2	0	0	0	0	0	1
Higdon - Advanced 1	14	58	0	21	6.4	40.3	9.7	0	1.6	0	0	0	0	0	1
Higdon - Advanced 1	13	61.59	35	22.5	3.64	54.7	3.25	0	0	20	0	15	0	0	1
Higdon - Advanced 1	12	54.3	0	16.1	2	37	11.3	0	4	0	0	0	0	0	1
Higdon - Advanced 1	11	71.5	0	25.7	6.8	49.8	12.9	0	2	0	0	0	0	0	1
Higdon - Advanced 1	10	72.37	40	27.4	3.64	64.4	4.33	0	0	20	0	20	0	0	1
Higdon - Advanced 1	9	56.4	0	21.1	4.8	25.7	21.1	0	4.8	0	0	0	0	0	2
Higdon - Advanced 1	8	80.4	0	30.6	7.2	56.3	14.5	0	2.4	0	0	0	0	0	1
Higdon - Advanced 1	7	87.95	45	32.2	3.64	78.9	5.41	0	0	20	0	25	0	0	1
Higdon - Advanced 1	6	61.6	0	19.3	2.8	43.5	9.7	0	5.6	0	0	0	0	0	1
Higdon - Advanced 1	5	89.3	0	32.2	7.6	62.8	16.1	0	2.8	0	0	0	0	0	1
Higdon - Advanced 1	4	63.95	45	19.3	3.64	54.9	5.41	0	0	20	0	25	0	0	1
Higdon - Advanced 1	3	90.2	0	32.2	3.2	64.5	16.1	0	6.4	0	0	0	0	0	1
Higdon - Advanced 1	2	64.4	0	19.3	7.2	48.4	6.4	0	2.4	0	0	0	0	0	1
Higdon - Advanced 1	1	47.6	30	12.9	3.64	41.8	2.16	0	0	20	0	10	0	0	1
Higdon - Advanced 1	0	12.8	0	4.8	0	11.2	0	1.6	0	0	0	0	0	0	2
Higdon - Advanced 2	17	46.8	30	16.1	19.24	16.1	10.26	0	1.2	20	0	10	0	0	1
Higdon - Advanced 2	16	46	30	17.7	13.24	25.8	6.96	0	0	20	0	10	0	0	1
Higdon - Advanced 2	15	42.8	30	12.9	14.84	12.9	11.86	0	3.2	20	0	10	0	0	1
Higdon - Advanced 2	14	51.94	20	21	19.64	21	9.7	0	1.6	20	0	0	0	0	1
Higdon - Advanced 2	13	55.09	35	22.5	13.24	33.8	8.05	0	0	20	0	15	0	0	1
Higdon - Advanced 2	12	46.64	20	16.1	15.24	16.1	11.3	0	4	20	0	0	0	0	1
Higdon - Advanced 2	11	66.57	40	25.7	21.64	25.7	17.23	0	2	20	0	20	0	0	1
Higdon - Advanced 2	10	64.27	40	27.4	14.84	40.3	9.13	0	0	20	0	20	0	0	1
Higdon - Advanced 2	9	51.47	40	21.1	21.24	0	25.43	0	4.8	20	0	20	0	0	2
Higdon - Advanced 2	8	74.95	45	30.6	22.04	30.6	19.91	0	2.4	20	0	25	0	0	1
Higdon - Advanced 2	7	78.25	45	32.2	18.14	48.3	11.81	0	0	20	0	25	0	0	1
Higdon - Advanced 2	6	60.95	45	19.3	20.94	19.3	15.11	0	5.6	20	0	25	0	0	1
Higdon - Advanced 2	5	83.33	50	32.2	25.74	32.2	22.59	0	2.8	20	0	30	0	0	1
Higdon - Advanced 2	4	62.35	45	19.3	19.84	29	13.51	0	0	20	0	25	0	0	1
Higdon - Advanced 2	3	82.07	40	32.2	23.04	32.2	20.43	0	6.4	20	0	20	0	0	1
Higdon - Advanced 2	2	57.3	30	19.3	27.04	19.3	8.56	0	2.4	20	0	10	0	0	1
Higdon - Advanced 2	1	44.3	30	12.9	16.44	19.3	8.56	0	0	20	0	10	0	0	1
Higdon - Advanced 2	0	14.4	0	4.8	9.6	3.2	0	0	1.6	0	0	0	0	0	2
Higdon - Boston Bound	12	46.43	80	11.43	10	21.03	13.8	0	1.6	0	80	0	0	0	1
Higdon - Boston Bound	11	62.7	0	22.5	5.6	35.3	18.6	0	3.2	0	0	0	0	0	1
Higdon - Boston Bound	10	56.66	90	12.86	6.4	48.26	0	0	2	0	90	0	0	0	1
Higdon - Boston Bound	9	64	0	25.8	2	46.7	11.3	0	4	0	0	0	0	0	1
Higdon - Boston Bound	8	54.59	100	14.29	10.8	27.09	13.9	0	2.8	0	100	0	0	0	1
Higdon - Boston Bound	7	71	0	29	2.4	53.3	12.9	0	2.4	0	0	0	0	0	1
Higdon - Boston Bound	6	60.41	110	15.71	11.2	31.91	14.1	0	3.2	0	110	0	0	0	1
Higdon - Boston Bound	5	77.8	0	32.2	2.8	69.4	0	0	5.6	0	0	0	0	0	1
Higdon - Boston Bound	4	74.14	120	21.1	7.6	41.44	21.1	0	4	0	120	0	0	0	1
Higdon - Boston Bound	3	79	0	32.2	3.2	61.3	8.1	0	6.4	0	0	0	0	0	1
Higdon - Boston Bound	2	64.1	0	19.3	12	35.5	12.2	0	4.4	0	0	0	0	0	1
Higdon - Boston Bound	1	27.3	0	8.1	1.6	22.5	0	0	3.2	0	0	0	0	0	2
Higdon - Boston Bound	0	0	0	0	0	0	0	0	0	0	0	0	0	0	6
Higdon - Intermediate 1	17	38.7	0	12.9	0	30.6	8.1	0	0	0	0	0	0	0	2
Higdon - Intermediate 1	16	40.3	0	14.5	0	40.3	0	0	0	0	0	0	0	0	2
Higdon - Intermediate 1	15	34.5	0	8.7	0	26.4	8.1	0	0	0	0	0	0	0	2
Higdon - Intermediate 1	14	46.7	0	17.7	0	37	9.7	0	0	0	0	0	0	0	2
Higdon - Intermediate 1	13	48.3	0	19.3	0	48.3	0	0	0	0	0	0	0	0	2
Higdon - Intermediate 1	12	41.9	0	14.5	0	32.2	9.7	0	0	0	0	0	0	0	2
Higdon - Intermediate 1	11	57.9	0	22.5	0	46.6	11.3	0	0	0	0	0	0	0	2
Higdon - Intermediate 1	10	59.5	0	24.1	0	59.5	0	0	0	0	0	0	0	0	2
Higdon - Intermediate 1	9	42	0	21.1	0	20.9	21.1	0	0	0	0	0	0	0	3
Higdon - Intermediate 1	8	66	0	27.4	0	53.1	12.9	0	0	0	0	0	0	0	2
Higdon - Intermediate 1	7	71	0	29	0	71	0	0	0	0	0	0	0	0	2
Higdon - Intermediate 1	6	58.2	0	21	0	45.3	12.9	0	0	0	0	0	0	0	2
Higdon - Intermediate 1	5	69.4	0	32.2	0	61.3	8.1	0	0	0	0	0	0	0	2
Higdon - Intermediate 1	4	56.5	0	19.3	0	56.5	0	0	0	0	0	0	0	0	2
Higdon - Intermediate 1	3	69.4	0	32.2	0	61.3	8.1	0	0	0	0	0	0	0	2
Higdon - Intermediate 1	2	51.6	0	19.3	0	45.2	6.4	0	0	0	0	0	0	0	2
Higdon - Intermediate 1	1	38.6	0	12.9	0	38.6	0	0	0	0	0	0	0	0	2
Higdon - Intermediate 1	0	14.4	0	6.4	0	14.4	0	0	0	0	0	0	0	0	3
Higdon - Intermediate 2	17	41.9	0	16.1	0	33.8	8.1	0	0	0	0	0	0	0	2
Higdon - Intermediate 2	16	43.5	0	17.7	0	43.5	0	0	0	0	0	0	0	0	2
Higdon - Intermediate 2	15	41.9	0	12.9	0	32.2	9.7	0	0	0	0	0	0	0	2
Higdon - Intermediate 2	14	50	0	21	0	40.3	9.7	0	0	0	0	0	0	0	2
Higdon - Intermediate 2	13	54.7	0	22.5	0	54.7	0	0	0	0	0	0	0	0	2
Higdon - Intermediate 2	12	48.3	0	16.1	0	37	11.3	0	0	0	0	0	0	0	2
Higdon - Intermediate 2	11	64.3	0	25.7	0	51.4	12.9	0	0	0	0	0	0	0	2
Higdon - Intermediate 2	10	66	0	27.4	0	66	0	0	0	0	0	0	0	0	2
Higdon - Intermediate 2	9	48.4	0	21.1	0	27.3	21.1	0	0	0	0	0	0	0	3
Higdon - Intermediate 2	8	72.4	0	30.6	0	57.9	14.5	0	0	0	0	0	0	0	2
Higdon - Intermediate 2	7	80.6	0	32.2	0	80.6	0	0	0	0	0	0	0	0	2
Higdon - Intermediate 2	6	54.9	0	19.3	0	45.2	9.7	0	0	0	0	0	0	0	2
Higdon - Intermediate 2	5	80.6	0	32.2	0	64.5	16.1	0	0	0	0	0	0	0	2
Higdon - Intermediate 2	4	54.9	0	19.3	0	54.9	0	0	0	0	0	0	0	0	2
Higdon - Intermediate 2	3	80.6	0	32.2	0	64.5	16.1	0	0	0	0	0	0	0	2
Higdon - Intermediate 2	2	54.8	0	19.3	0	48.4	6.4	0	0	0	0	0	0	0	2
Higdon - Intermediate 2	1	41.8	0	12.9	0	41.8	0	0	0	0	0	0	0	0	2
Higdon - Intermediate 2	0	14.4	0	6.4	0	14.4	0	0	0	0	0	0	0	0	3
Higdon - Marathon 3	23	19.3	0	9.7	0	14.5	4.8	0	0	0	0	0	0	0	4
Higdon - Marathon 3	22	23.5	30	11.3	3.64	17.7	2.16	0	0	20	0	10	0	0	4
Higdon - Marathon 3	21	17.7	0	8.1	0	17.7	0	0	0	0	0	0	0	0	4
Higdon - Marathon 3	20	27.4	0	14.5	0	22.6	4.8	0	0	0	0	0	0	0	4
Higdon - Marathon 3	19	31.09	35	16.1	3.64	24.2	3.25	0	0	20	0	15	0	0	4
Higdon - Marathon 3	18	25.7	0	12.9	0	25.7	0	0	0	0	0	0	0	0	4
Higdon - Marathon 3	17	35.4	0	19.3	0	29	6.4	0	0	0	0	0	0	0	4
Higdon - Marathon 3	16	40.17	40	20.9	3.64	32.2	4.33	0	0	20	0	20	0	0	4
Higdon - Marathon 3	15	21.2	0	8.1	0	16.2	5	0	0	0	0	0	0	0	4
Higdon - Marathon 3	14	41.8	0	24.1	0	35.4	6.4	0	0	0	0	0	0	0	4
Higdon - Marathon 3	13	47.75	45	25.8	3.64	38.7	5.41	0	0	20	0	25	0	0	4
Higdon - Marathon 3	12	29.4	0	10	0	19.4	10	0	0	0	0	0	0	0	4
Higdon - Marathon 3	11	48.4	0	27.4	0	40.3	8.1	0	0	0	0	0	0	0	4
Higdon - Marathon 3	10	53.63	50	29	3.64	43.5	6.49	0	0	20	0	30	0	0	4
Higdon - Marathon 3	9	40.3	0	20.9	0	40.3	0	0	0	0	0	0	0	0	4
Higdon - Marathon 3	8	45.3	0	21.1	0	14.5	30.8	0	0	0	0	0	0	0	4
Higdon - Marathon 3	7	59.42	55	32.1	3.64	48.2	7.58	0	0	20	0	35	0	0	4
Higdon - Marathon 3	6	45.1	0	22.5	0	45.1	0	0	0	0	0	0	0	0	4
Higdon - Marathon 3	5	59.5	0	32.1	0	48.2	11.3	0	0	0	0	0	0	0	4
Higdon - Marathon 3	4	35.8	0	12.9	0	25.8	10	0	0	0	0	0	0	0	4
Higdon - Marathon 3	3	60.5	60	32.1	3.64	48.2	8.66	0	0	20	0	40	0	0	4
Higdon - Marathon 3	2	38.7	0	19.3	0	38.7	0	0	0	0	0	0	0	0	4
Higdon - Marathon 3	1	25.7	0	12.9	0	25.7	0	0	0	0	0	0	0	0	4
Higdon - Marathon 3	0	11.3	0	8.1	0	11.3	0	0	0	0	0	0	0	0	4
Higdon - Novice 1	17	24.1	0	9.7	0	24.1	0	0	0	0	0	0	0	0	3
Higdon - Novice 1	16	25.7	0	11.3	0	25.7	0	0	0	0	0	0	0	0	3
Higdon - Novice 1	15	24.1	0	8.1	0	24.1	0	0	0	0	0	0	0	0	3
Higdon - Novice 1	14	30.5	0	14.5	0	30.5	0	0	0	0	0	0	0	0	3
Higdon - Novice 1	13	33.8	0	16.1	0	33.8	0	0	0	0	0	0	0	0	3
Higdon - Novice 1	12	29	0	11.3	0	29	0	0	0	0	0	0	0	0	3
Higdon - Novice 1	11	38.6	0	19.3	0	38.6	0	0	0	0	0	0	0	0	3
Higdon - Novice 1	10	40.4	0	21.1	0	19.3	21.1	0	0	0	0	0	0	0	3
Higdon - Novice 1	9	38.6	0	16.1	0	38.6	0	0	0	0	0	0	0	0	3
Higdon - Novice 1	8	46.6	0	24.1	0	46.6	0	0	0	0	0	0	0	0	3
Higdon - Novice 1	7	51.4	0	25.7	0	51.4	0	0	0	0	0	0	0	0	3
Higdon - Novice 1	6	46.7	0	19.3	0	46.7	0	0	0	0	0	0	0	0	3
Higdon - Novice 1	5	58	0	29	0	58	0	0	0	0	0	0	0	0	3
Higdon - Novice 1	4	53.2	0	22.5	0	53.2	0	0	0	0	0	0	0	0	3
Higdon - Novice 1	3	64.5	0	32.2	0	64.5	0	0	0	0	0	0	0	0	3
Higdon - Novice 1	2	46.7	0	19.3	0	46.7	0	0	0	0	0	0	0	0	3
Higdon - Novice 1	1	33.8	0	12.9	0	33.8	0	0	0	0	0	0	0	0	3
Higdon - Novice 1	0	14.4	0	6.4	0	14.4	0	0	0	0	0	0	0	0	3
Higdon - Novice 2	17	30.6	0	12.9	0	22.5	8.1	0	0	0	0	0	0	0	3
Higdon - Novice 2	16	32.2	0	14.5	0	32.2	0	0	0	0	0	0	0	0	3
Higdon - Novice 2	15	27.4	0	9.7	0	19.3	8.1	0	0	0	0	0	0	0	3
Higdon - Novice 2	14	37	0	17.7	0	27.3	9.7	0	0	0	0	0	0	0	3
Higdon - Novice 2	13	38.6	0	19.3	0	38.6	0	0	0	0	0	0	0	0	3
Higdon - Novice 2	12	33.8	0	14.5	0	24.1	9.7	0	0	0	0	0	0	0	3
Higdon - Novice 2	11	46.6	0	22.5	0	35.3	11.3	0	0	0	0	0	0	0	3
Higdon - Novice 2	10	48.2	0	24.1	0	48.2	0	0	0	0	0	0	0	0	3
Higdon - Novice 2	9	45.2	0	21.1	0	12.8	32.4	0	0	0	0	0	0	0	3
Higdon - Novice 2	8	53.1	0	27.4	0	40.2	12.9	0	0	0	0	0	0	0	3
Higdon - Novice 2	7	58.1	0	29	0	58.1	0	0	0	0	0	0	0	0	3
Higdon - Novice 2	6	50.1	0	21	0	37.2	12.9	0	0	0	0	0	0	0	3
Higdon - Novice 2	5	54.9	0	30.6	0	46.8	8.1	0	0	0	0	0	0	0	3
Higdon - Novice 2	4	48.4	0	19.3	0	48.4	0	0	0	0	0	0	0	0	3
Higdon - Novice 2	3	56.5	0	32.2	0	48.4	8.1	0	0	0	0	0	0	0	3
Higdon - Novice 2	2	41.9	0	19.3	0	35.5	6.4	0	0	0	0	0	0	0	3
Higdon - Novice 2	1	30.5	0	12.9	0	30.5	0	0	0	0	0	0	0	0	3
Higdon - Novice 2	0	11.2	0	4.8	0	11.2	0	0	0	0	0	0	0	0	3
Higdon - Novice Supreme	29	17.73	30	4.8	3.33	14.4	0	0	0	30	0	0	0	0	2
Higdon - Novice Supreme	28	19.09	35	5.6	3.89	15.2	0	0	0	35	0	0	0	0	2
Higdon - Novice Supreme	27	18.84	40	4.8	4.44	14.4	0	0	0	40	0	0	0	0	2
Higdon - Novice Supreme	26	25.83	30	8.1	3.33	22.5	0	0	0	30	0	0	0	0	2
Higdon - Novice Supreme	25	21	45	5	5	16	0	0	0	45	0	0	0	0	2
Higdon - Novice Supreme	24	19.33	30	4.8	3.33	16	0	0	0	30	0	0	0	0	2
Higdon - Novice Supreme	23	21.56	50	5.56	5.56	16	0	0	0	50	0	0	0	0	2
Higdon - Novice Supreme	22	22.63	30	8.1	3.33	19.3	0	0	0	30	0	0	0	0	2
Higdon - Novice Supreme	21	22.91	55	6.11	6.11	16.8	0	0	0	55	0	0	0	0	2
Higdon - Novice Supreme	20	23.43	30	8.1	3.33	20.1	0	0	0	30	0	0	0	0	2
Higdon - Novice Supreme	19	25.87	60	6.67	6.67	19.2	0	0	0	60	0	0	0	0	2
Higdon - Novice Supreme	18	27.43	30	9.7	3.33	24.1	0	0	0	30	0	0	0	0	2
Higdon - Novice Supreme	17	24.1	0	9.7	0	24.1	0	0	0	0	0	0	0	0	3
Higdon - Novice Supreme	16	25.7	0	11.3	0	25.7	0	0	0	0	0	0	0	0	3
Higdon - Novice Supreme	15	24.1	0	8.1	0	24.1	0	0	0	0	0	0	0	0	3
Higdon - Novice Supreme	14	30.5	0	14.5	0	30.5	0	0	0	0	0	0	0	0	3
Higdon - Novice Supreme	13	33.8	0	16.1	0	33.8	0	0	0	0	0	0	0	0	3
Higdon - Novice Supreme	12	29	0	11.3	0	29	0	0	0	0	0	0	0	0	3
Higdon - Novice Supreme	11	38.6	0	19.3	0	38.6	0	0	0	0	0	0	0	0	3
Higdon - Novice Supreme	10	40.2	0	20.9	0	40.2	0	0	0	0	0	0	0	0	3
Higdon - Novice Supreme	9	38.6	0	16.1	0	38.6	0	0	0	0	0	0	0	0	3
Higdon - Novice Supreme	8	46.6	0	24.1	0	46.6	0	0	0	0	0	0	0	0	3
Higdon - Novice Supreme	7	51.5	0	25.8	0	51.5	0	0	0	0	0	0	0	0	3
Higdon - Novice Supreme	6	46.7	0	19.3	0	46.7	0	0	0	0	0	0	0	0	3
Higdon - Novice Supreme	5	58	0	29	0	58	0	0	0	0	0	0	0	0	3
Higdon - Novice Supreme	4	53.2	0	22.5	0	53.2	0	0	0	0	0	0	0	0	3
Higdon - Novice Supreme	3	64.4	0	32.1	0	64.4	0	0	0	0	0	0	0	0	3
Higdon - Novice Supreme	2	46.7	0	19.3	0	46.7	0	0	0	0	0	0	0	0	3
Higdon - Novice Supreme	1	33.8	0	12.9	0	33.8	0	0	0	0	0	0	0	0	3
Higdon - Novice Supreme	0	14.4	0	6.4	0	14.4	0	0	0	0	0	0	0	0	3
Higdon - Personal Best	29	37.73	30	9.7	9.8	24.1	2.63	0	1.2	20	0	10	0	0	1
Higdon - Personal Best	28	40.4	30	11.3	6	25.7	0	7.5	1.2	0	0	0	30	0	1
Higdon - Personal Best	27	43.05	35	9.7	10.2	27.3	3.95	0	1.6	20	0	15	0	0	1
Higdon - Personal Best	26	45.65	35	11.3	6.4	28.9	0	8.75	1.6	0	0	0	35	0	1
Higdon - Personal Best	25	50.45	35	12.9	10.6	33.9	3.95	0	2	20	0	15	0	0	1
Higdon - Personal Best	24	34.8	0	8.8	6.8	21	0	0	7	0	0	0	0	0	2
Higdon - Personal Best	23	42.1	40	11.3	1.6	28.9	0	10	1.6	0	0	0	40	0	1
Higdon - Personal Best	22	47.76	40	12.9	6.2	33.9	5.26	0	2.4	20	0	20	0	0	1
Higdon - Personal Best	21	36.2	0	9.7	2	24.2	0	0	10	0	0	0	0	0	2
Higdon - Personal Best	20	45.75	45	11.3	2.8	28.9	0	11.25	2.8	0	0	0	45	0	1
Higdon - Personal Best	19	45.88	45	10.38	6.2	30.7	6.58	0	2.4	20	0	25	0	0	1
Higdon - Personal Best	18	40.6	0	10	3.2	24.2	0	0	13.2	0	0	0	0	0	2
Higdon - Personal Best	17	38.7	0	12.9	0	30.6	8.1	0	0	0	0	0	0	0	2
Higdon - Personal Best	16	37	0	14.5	0	37	0	0	0	0	0	0	0	0	2
Higdon - Personal Best	15	35.5	0	9.7	0	27.4	8.1	0	0	0	0	0	0	0	2
Higdon - Personal Best	14	46.7	0	17.7	0	37	9.7	0	0	0	0	0	0	0	2
Higdon - Personal Best	13	48.3	0	19.3	0	48.3	0	0	0	0	0	0	0	0	2
Higdon - Personal Best	12	32.7	0	15	0	17.7	0	15	0	0	0	0	0	0	3
Higdon - Personal Best	11	57.9	0	22.5	0	46.6	11.3	0	0	0	0	0	0	0	2
Higdon - Personal Best	10	59.5	0	24.1	0	59.5	0	0	0	0	0	0	0	0	2
Higdon - Personal Best	9	51.5	0	17.7	0	38.6	12.9	0	0	0	0	0	0	0	2
Higdon - Personal Best	8	66	0	27.4	0	66	0	0	0	0	0	0	0	0	2
Higdon - Personal Best	7	71	0	29	0	58.1	12.9	0	0	0	0	0	0	0	2
Higdon - Personal Best	6	45.4	0	21.1	0	24.3	21.1	0	0	0	0	0	0	0	3
Higdon - Personal Best	5	69.3	0	32.1	0	61.2	8.1	0	0	0	0	0	0	0	2
Higdon - Personal Best	4	56.5	0	19.3	0	56.5	0	0	0	0	0	0	0	0	2
Higdon - Personal Best	3	69.3	0	32.1	0	61.2	8.1	0	0	0	0	0	0	0	2
Higdon - Personal Best	2	51.6	0	19.3	0	45.2	6.4	0	0	0	0	0	0	0	2
Higdon - Personal Best	1	38.6	0	12.9	0	38.6	0	0	0	0	0	0	0	0	2
Higdon - Personal Best	0	14.4	0	6.4	0	14.4	0	0	0	0	0	0	0	0	3
Kastor - Abbott World Marathon Majors	15	33.22	120	10.4	0	31.72	0	0	1.5	0	120	0	0	0	2
Kastor - Abbott World Marathon Majors	14	36.6	130	12	0	35.1	0	0	1.5	0	130	0	0	0	2
Kastor - Abbott World Marathon Majors	13	41.58	140	15.2	0	40.08	0	0	1.5	0	140	0	0	0	2
Kastor - Abbott World Marathon Majors	12	37.49	90	16.8	0	32.79	0	3.2	1.5	0	90	0	0	0	2
Kastor - Abbott World Marathon Majors	11	39.09	90	18.4	0	34.39	0	3.2	1.5	0	90	0	0	0	2
Kastor - Abbott World Marathon Majors	10	35.09	90	12.8	0	25.59	3.2	4.8	1.5	0	90	0	0	0	2
Kastor - Abbott World Marathon Majors	9	42.29	90	20	0	35.99	0	4.8	1.5	0	90	0	0	0	2
Kastor - Abbott World Marathon Majors	8	39.89	90	16	0	25.59	6.4	6.4	1.5	0	90	0	0	0	2
Kastor - Abbott World Marathon Majors	7	55.13	120	26.4	0	47.73	6.4	0	1	0	120	0	0	0	2
Kastor - Abbott World Marathon Majors	6	57.83	75	28	0	41.33	9.6	6.4	0.5	0	75	0	0	0	2
Kastor - Abbott World Marathon Majors	5	62.63	75	29.6	0	42.93	12.8	6.4	0.5	0	75	0	0	0	2
Kastor - Abbott World Marathon Majors	4	55.9	180	22.4	0	44.8	9.6	0	1.5	0	180	0	0	0	2
Kastor - Abbott World Marathon Majors	3	69.83	75	32.8	0	46.13	16	7.2	0.5	0	75	0	0	0	2
Kastor - Abbott World Marathon Majors	2	44.73	120	16	0	30.93	6.4	6.4	1	0	120	0	0	0	2
Kastor - Abbott World Marathon Majors	1	43.43	75	15.2	0	28.53	8	6.4	0.5	0	75	0	0	0	2
Kastor - Abbott World Marathon Majors	0	21.79	90	5.83	0	15.99	4.8	0	1	0	90	0	0	0	2
Kastor - 20 Week	19	20.8	0	8.8	0	20.8	0	0	0	0	0	0	0	0	3
Kastor - 20 Week	18	31.2	0	12	0	31.2	0	0	0	0	0	0	0	0	2
Kastor - 20 Week	17	36.5	0	13.6	0	36	0	0	0.5	0	0	0	0	0	2
Kastor - 20 Week	16	43.7	0	15.2	0	43.2	0	0	0.5	0	0	0	0	0	2
Kastor - 20 Week	15	47.7	0	18.4	0	47.2	0	0	0.5	0	0	0	0	0	2
Kastor - 20 Week	14	34.9	0	10.4	0	34.4	0	0	0.5	0	0	0	0	0	2
Kastor - 20 Week	13	54.1	0	17.6	8	26.4	19.2	0	0.5	0	0	0	0	0	2
Kastor - 20 Week	12	54.9	0	21.6	3.2	44.8	6.4	0	0.5	0	0	0	0	0	2
Kastor - 20 Week	11	44.5	0	13.6	0	44	0	0	0.5	0	0	0	0	0	2
Kastor - 20 Week	10	60.5	0	20.8	9.6	26.4	24	0	0.5	0	0	0	0	0	2
Kastor - 20 Week	9	61.3	0	23.2	3.2	48	9.6	0	0.5	0	0	0	0	0	2
Kastor - 20 Week	8	51.7	0	16	0	51.2	0	0	0.5	0	0	0	0	0	2
Kastor - 20 Week	7	67.7	0	24.8	9.6	51.2	6.4	0	0.5	0	0	0	0	0	2
Kastor - 20 Week	6	57.16	0	24.16	1.6	33.6	20.96	0	1	0	0	0	0	0	2
Kastor - 20 Week	5	57.3	0	24.8	0	56.8	0	0	0.5	0	0	0	0	0	2
Kastor - 20 Week	4	74.1	0	28	11.2	54.4	8	0	0.5	0	0	0	0	0	2
Kastor - 20 Week	3	71.7	0	30.4	3.2	55.2	12.8	0	0.5	0	0	0	0	0	2
Kastor - 20 Week	2	58.9	0	20.8	9.6	24.8	24	0	0.5	0	0	0	0	0	2
Kastor - 20 Week	1	46.1	0	14.4	8	21.6	16	0	0.5	0	0	0	0	0	2
Kastor - 20 Week	0	29.8	0	9.3	0	28.8	0	0	1	0	0	0	0	0	2
Marathon Handbook - 3 Hour	19	33.4	0	11	0	21	10	0	2.4	0	0	0	0	0	2
Marathon Handbook - 3 Hour	18	35.4	0	13	0	23	10	0	2.4	0	0	0	0	0	2
Marathon Handbook - 3 Hour	17	37.4	0	15	0	25	10	0	2.4	0	0	0	0	0	2
Marathon Handbook - 3 Hour	16	40.4	0	18	0	28	10	0	2.4	0	0	0	0	0	2
Marathon Handbook - 3 Hour	15	37.4	0	15	0	25	10	0	2.4	0	0	0	0	0	2
Marathon Handbook - 3 Hour	14	40.4	0	18	0	28	10	0	2.4	0	0	0	0	0	2
Marathon Handbook - 3 Hour	13	43.2	0	20	0	30	10	0	3.2	0	0	0	0	0	2
Marathon Handbook - 3 Hour	12	44.2	0	21	0	31	10	0	3.2	0	0	0	0	0	2
Marathon Handbook - 3 Hour	11	41.2	0	18	0	28	10	0	3.2	0	0	0	0	0	2
Marathon Handbook - 3 Hour	10	43.2	0	20	0	30	10	0	3.2	0	0	0	0	0	2
Marathon Handbook - 3 Hour	9	53.2	0	26	0	40	10	0	3.2	0	0	0	0	0	2
Marathon Handbook - 3 Hour	8	56.2	0	29	0	43	10	0	3.2	0	0	0	0	0	2
Marathon Handbook - 3 Hour	7	47.2	0	20	0	34	10	0	3.2	0	0	0	0	0	2
Marathon Handbook - 3 Hour	6	54.2	0	27	0	41	10	0	3.2	0	0	0	0	0	2
Marathon Handbook - 3 Hour	5	56.2	0	29	0	43	10	0	3.2	0	0	0	0	0	2
Marathon Handbook - 3 Hour	4	59.2	0	32	0	46	10	0	3.2	0	0	0	0	0	2
Marathon Handbook - 3 Hour	3	52	0	24	0	38	10	0	4	0	0	0	0	0	2
Marathon Handbook - 3 Hour	2	61.2	0	34	0	48	10	0	3.2	0	0	0	0	0	2
Marathon Handbook - 3 Hour	1	38	0	19	0	38	0	0	0	0	0	0	0	0	3
Marathon Handbook - 3 Hour	0	12	0	7	0	12	0	0	0	0	0	0	0	0	4
Marathon Handbook - 3 Month	11	28	0	10	0	23	5	0	0	0	0	0	0	0	3
Marathon Handbook - 3 Month	10	32	0	12	0	27	5	0	0	0	0	0	0	0	3
Marathon Handbook - 3 Month	9	38	0	15	0	31.5	6.5	0	0	0	0	0	0	0	3
Marathon Handbook - 3 Month	8	44.1	0	21.1	0	37.6	6.5	0	0	0	0	0	0	0	3
Marathon Handbook - 3 Month	7	42.5	0	18	0	36	6.5	0	0	0	0	0	0	0	3
Marathon Handbook - 3 Month	6	50.5	0	26	0	44	6.5	0	0	0	0	0	0	0	3
Marathon Handbook - 3 Month	5	58	0	29	0	50	8	0	0	0	0	0	0	0	3
Marathon Handbook - 3 Month	4	53	0	24	0	45	8	0	0	0	0	0	0	0	3
Marathon Handbook - 3 Month	3	61.5	0	34	0	53.5	8	0	0	0	0	0	0	0	3
Marathon Handbook - 3 Month	2	44.1	0	21.1	0	16.5	27.6	0	0	0	0	0	0	0	3
Marathon Handbook - 3 Month	1	29.5	0	13	0	24.5	5	0	0	0	0	0	0	0	3
Marathon Handbook - 3 Month	0	12	0	5	0	12	0	0	0	0	0	0	0	0	3
Marathon Handbook - 4 Hour	19	22.6	0	11	0	11	10	0	1.6	0	0	0	0	0	3
Marathon Handbook - 4 Hour	18	24.6	0	13	0	13	10	0	1.6	0	0	0	0	0	3
Marathon Handbook - 4 Hour	17	26.1	0	14.5	0	14.5	10	0	1.6	0	0	0	0	0	3
Marathon Handbook - 4 Hour	16	24.9	0	9.5	0	9.5	13	0	2.4	0	0	0	0	0	3
Marathon Handbook - 4 Hour	15	32.9	0	17.5	0	17.5	13	0	2.4	0	0	0	0	0	3
Marathon Handbook - 4 Hour	14	34.4	0	19	0	19	13	0	2.4	0	0	0	0	0	3
Marathon Handbook - 4 Hour	13	29.9	0	14.5	0	14.5	13	0	2.4	0	0	0	0	0	3
Marathon Handbook - 4 Hour	12	42.4	0	24	0	24	16	0	2.4	0	0	0	0	0	3
Marathon Handbook - 4 Hour	11	44.4	0	26	0	26	16	0	2.4	0	0	0	0	0	3
Marathon Handbook - 4 Hour	10	43.3	0	21.1	0	0	40.1	0	3.2	0	0	0	0	0	3
Marathon Handbook - 4 Hour	9	49.2	0	27	0	27	19	0	3.2	0	0	0	0	0	3
Marathon Handbook - 4 Hour	8	51.2	0	29	0	29	19	0	3.2	0	0	0	0	0	3
Marathon Handbook - 4 Hour	7	44.7	0	22.5	0	22.5	19	0	3.2	0	0	0	0	0	3
Marathon Handbook - 4 Hour	6	54.2	0	32	0	32	19	0	3.2	0	0	0	0	0	3
Marathon Handbook - 4 Hour	5	46.3	0	21.1	0	0	43.1	0	3.2	0	0	0	0	0	3
Marathon Handbook - 4 Hour	4	59.2	0	34	0	34	22	0	3.2	0	0	0	0	0	3
Marathon Handbook - 4 Hour	3	43.2	0	24	0	24	16	0	3.2	0	0	0	0	0	3
Marathon Handbook - 4 Hour	2	34.4	0	19	0	19	13	0	2.4	0	0	0	0	0	3
Marathon Handbook - 4 Hour	1	24.6	0	13	0	13	10	0	1.6	0	0	0	0	0	3
Marathon Handbook - 4 Hour	0	13	0	5	0	8	5	0	0	0	0	0	0	0	3
Marathon Handbook - 6 Month	23	20	0	7	0	17	3	0	0	0	0	0	0	0	3
Marathon Handbook - 6 Month	22	21	0	8	0	18	3	0	0	0	0	0	0	0	3
Marathon Handbook - 6 Month	21	23	0	10	0	20	3	0	0	0	0	0	0	0	3
Marathon Handbook - 6 Month	20	26	0	12	0	22	4	0	0	0	0	0	0	0	3
Marathon Handbook - 6 Month	19	22	0	8	0	18	4	0	0	0	0	0	0	0	3
Marathon Handbook - 6 Month	18	27	0	13	0	23	4	0	0	0	0	0	0	0	3
Marathon Handbook - 6 Month	17	34	0	15	0	29	5	0	0	0	0	0	0	0	3
Marathon Handbook - 6 Month	16	35	0	16	0	30	5	0	0	0	0	0	0	0	3
Marathon Handbook - 6 Month	15	37	0	18	0	32	5	0	0	0	0	0	0	0	3
Marathon Handbook - 6 Month	14	32	0	13	0	27	5	0	0	0	0	0	0	0	3
Marathon Handbook - 6 Month	13	37	0	18	0	32	5	0	0	0	0	0	0	0	3
Marathon Handbook - 6 Month	12	44	0	21	0	16	28	0	0	0	0	0	0	0	3
Marathon Handbook - 6 Month	11	46	0	23	0	39	7	0	0	0	0	0	0	0	3
Marathon Handbook - 6 Month	10	45	0	18	0	38	7	0	0	0	0	0	0	0	3
Marathon Handbook - 6 Month	9	50	0	23	0	43	7	0	0	0	0	0	0	0	3
Marathon Handbook - 6 Month	8	53	0	26	0	46	7	0	0	0	0	0	0	0	3
Marathon Handbook - 6 Month	7	55	0	28	0	48	7	0	0	0	0	0	0	0	3
Marathon Handbook - 6 Month	6	56	0	29	0	49	7	0	0	0	0	0	0	0	3
Marathon Handbook - 6 Month	5	52	0	25	0	45	7	0	0	0	0	0	0	0	3
Marathon Handbook - 6 Month	4	59	0	32	0	52	7	0	0	0	0	0	0	0	3
Marathon Handbook - 6 Month	3	45	0	18	0	38	7	0	0	0	0	0	0	0	3
Marathon Handbook - 6 Month	2	35	0	16	0	30	5	0	0	0	0	0	0	0	3
Marathon Handbook - 6 Month	1	23	0	10	0	20	3	0	0	0	0	0	0	0	3
Marathon Handbook - 6 Month	0	13	0	5	0	13	0	0	0	0	0	0	0	0	3
Marathon Handbook - 16 Week	15	32	0	13	0	27	5	0	0	0	0	0	0	0	3
Marathon Handbook - 16 Week	14	35	0	16	0	30	5	0	0	0	0	0	0	0	3
Marathon Handbook - 16 Week	13	39	0	17	0	33	6	0	0	0	0	0	0	0	3
Marathon Handbook - 16 Week	12	36	0	14	0	30	6	0	0	0	0	0	0	0	3
Marathon Handbook - 16 Week	11	47	0	19	0	39	8	0	0	0	0	0	0	0	3
Marathon Handbook - 16 Week	10	52	0	24	0	44	8	0	0	0	0	0	0	0	3
Marathon Handbook - 16 Week	9	45	0	16	0	37	8	0	0	0	0	0	0	0	3
Marathon Handbook - 16 Week	8	56	0	26	0	48	8	0	0	0	0	0	0	0	3
Marathon Handbook - 16 Week	7	67	0	29	0	57	10	0	0	0	0	0	0	0	3
Marathon Handbook - 16 Week	6	56	0	22	0	46	10	0	0	0	0	0	0	0	3
Marathon Handbook - 16 Week	5	66	0	30	0	56	10	0	0	0	0	0	0	0	3
Marathon Handbook - 16 Week	4	51.1	0	21.1	0	20	31.1	0	0	0	0	0	0	0	3
Marathon Handbook - 16 Week	3	68	0	32	0	58	10	0	0	0	0	0	0	0	3
Marathon Handbook - 16 Week	2	50	0	20	0	40	10	0	0	0	0	0	0	0	3
Marathon Handbook - 16 Week	1	38	0	13	0	28	10	0	0	0	0	0	0	0	3
Marathon Handbook - 16 Week	0	13	0	5	0	8	5	0	0	0	0	0	0	0	3
Marathon Handbook - 20 Week Advanced	19	38.4	0	16	0	26	10	0	2.4	0	0	0	0	0	2
Marathon Handbook - 20 Week Advanced	18	40.4	0	18	0	28	10	0	2.4	0	0	0	0	0	2
Marathon Handbook - 20 Week Advanced	17	37.4	0	15	0	25	10	0	2.4	0	0	0	0	0	2
Marathon Handbook - 20 Week Advanced	16	42.4	0	20	0	30	10	0	2.4	0	0	0	0	0	2
Marathon Handbook - 20 Week Advanced	15	43.4	0	21	0	31	10	0	2.4	0	0	0	0	0	2
Marathon Handbook - 20 Week Advanced	14	38.4	0	16	0	26	10	0	2.4	0	0	0	0	0	2
Marathon Handbook - 20 Week Advanced	13	47.2	0	24	0	34	10	0	3.2	0	0	0	0	0	2
Marathon Handbook - 20 Week Advanced	12	49.2	0	26	0	36	10	0	3.2	0	0	0	0	0	2
Marathon Handbook - 20 Week Advanced	11	44.2	0	19	0	31	10	0	3.2	0	0	0	0	0	2
Marathon Handbook - 20 Week Advanced	10	52.2	0	27	0	39	10	0	3.2	0	0	0	0	0	2
Marathon Handbook - 20 Week Advanced	9	56.2	0	29	0	43	10	0	3.2	0	0	0	0	0	2
Marathon Handbook - 20 Week Advanced	8	48.2	0	21	0	14	31	0	3.2	0	0	0	0	0	2
Marathon Handbook - 20 Week Advanced	7	59.2	0	32	0	46	10	0	3.2	0	0	0	0	0	2
Marathon Handbook - 20 Week Advanced	6	48.2	0	21	0	14	31	0	3.2	0	0	0	0	0	2
Marathon Handbook - 20 Week Advanced	5	59.2	0	32	0	46	10	0	3.2	0	0	0	0	0	2
Marathon Handbook - 20 Week Advanced	4	48.2	0	21	0	14	31	0	3.2	0	0	0	0	0	2
Marathon Handbook - 20 Week Advanced	3	60	0	32	0	46	10	0	4	0	0	0	0	0	2
Marathon Handbook - 20 Week Advanced	2	46.2	0	19	0	33	10	0	3.2	0	0	0	0	0	2
Marathon Handbook - 20 Week Advanced	1	32	0	13	0	32	0	0	0	0	0	0	0	0	3
Marathon Handbook - 20 Week Advanced	0	15	0	7	0	15	0	0	0	0	0	0	0	0	3
Marathon Handbook - 20 Week Advanced 2	19	43.2	0	16	0	23	17	0	3.2	0	0	0	0	0	2
Marathon Handbook - 20 Week Advanced 2	18	45.2	0	18	0	25	17	0	3.2	0	0	0	0	0	2
Marathon Handbook - 20 Week Advanced 2	17	42.2	0	15	0	22	17	0	3.2	0	0	0	0	0	2
Marathon Handbook - 20 Week Advanced 2	16	47.2	0	20	0	27	17	0	3.2	0	0	0	0	0	2
Marathon Handbook - 20 Week Advanced 2	15	50.2	0	21	0	29	18	0	3.2	0	0	0	0	0	2
Marathon Handbook - 20 Week Advanced 2	14	45.2	0	16	0	24	18	0	3.2	0	0	0	0	0	2
Marathon Handbook - 20 Week Advanced 2	13	51.2	0	24	0	31	17	0	3.2	0	0	0	0	0	2
Marathon Handbook - 20 Week Advanced 2	12	55.2	0	26	0	34	18	0	3.2	0	0	0	0	0	2
Marathon Handbook - 20 Week Advanced 2	11	49	0	19	0	27	18	0	4	0	0	0	0	0	2
Marathon Handbook - 20 Week Advanced 2	10	61	0	27	0	37	20	0	4	0	0	0	0	0	2
Marathon Handbook - 20 Week Advanced 2	9	63	0	29	0	39	20	0	4	0	0	0	0	0	2
Marathon Handbook - 20 Week Advanced 2	8	55	0	21	0	10	41	0	4	0	0	0	0	0	2
Marathon Handbook - 20 Week Advanced 2	7	66	0	32	0	42	20	0	4	0	0	0	0	0	2
Marathon Handbook - 20 Week Advanced 2	6	49	0	21	0	7	38	0	4	0	0	0	0	0	2
Marathon Handbook - 20 Week Advanced 2	5	66.8	0	32	0	42	20	0	4.8	0	0	0	0	0	2
Marathon Handbook - 20 Week Advanced 2	4	49.8	0	21	0	7	38	0	4.8	0	0	0	0	0	2
Marathon Handbook - 20 Week Advanced 2	3	60	0	32	0	39	17	0	4	0	0	0	0	0	2
Marathon Handbook - 20 Week Advanced 2	2	46.2	0	19	0	26	17	0	3.2	0	0	0	0	0	2
Marathon Handbook - 20 Week Advanced 2	1	32	0	13	0	32	0	0	0	0	0	0	0	0	3
Marathon Handbook - 20 Week Advanced 2	0	12	0	7	0	12	0	0	0	0	0	0	0	0	4
Marathon Handbook - 20 Week	19	25	0	11	0	21	4	0	0	0	0	0	0	0	3
Marathon Handbook - 20 Week	18	27	0	13	0	23	4	0	0	0	0	0	0	0	3
Marathon Handbook - 20 Week	17	34	0	15	0	29	5	0	0	0	0	0	0	0	3
Marathon Handbook - 20 Week	16	29	0	10	0	24	5	0	0	0	0	0	0	0	3
Marathon Handbook - 20 Week	15	37	0	18	0	32	5	0	0	0	0	0	0	0	3
Marathon Handbook - 20 Week	14	39	0	20	0	34	5	0	0	0	0	0	0	0	3
Marathon Handbook - 20 Week	13	38	0	15	0	31	7	0	0	0	0	0	0	0	3
Marathon Handbook - 20 Week	12	47	0	24	0	40	7	0	0	0	0	0	0	0	3
Marathon Handbook - 20 Week	11	49	0	26	0	42	7	0	0	0	0	0	0	0	3
Marathon Handbook - 20 Week	10	44.1	0	21.1	0	16	28.1	0	0	0	0	0	0	0	3
Marathon Handbook - 20 Week	9	50	0	27	0	43	7	0	0	0	0	0	0	0	3
Marathon Handbook - 20 Week	8	52	0	29	0	45	7	0	0	0	0	0	0	0	3
Marathon Handbook - 20 Week	7	54	0	26	0	46	8	0	0	0	0	0	0	0	3
Marathon Handbook - 20 Week	6	59	0	31	0	51	8	0	0	0	0	0	0	0	3
Marathon Handbook - 20 Week	5	49.1	0	21.1	0	20	29.1	0	0	0	0	0	0	0	3
Marathon Handbook - 20 Week	4	59	0	29	0	51	8	0	0	0	0	0	0	0	3
Marathon Handbook - 20 Week	3	63	0	33	0	55	8	0	0	0	0	0	0	0	3
Marathon Handbook - 20 Week	2	40	0	21	0	35	5	0	0	0	0	0	0	0	3
Marathon Handbook - 20 Week	1	26	0	13	0	23	3	0	0	0	0	0	0	0	3
Marathon Handbook - 20 Week	0	13	0	5	0	13	0	0	0	0	0	0	0	0	3
Marathon Handbook - Couch to Marathon	23	9.34	60	3.42	4.44	4.9	0	0	0	40	20	0	0	0	4
Marathon Handbook - Couch to Marathon	22	13.44	90	3.48	5.01	8.43	0	0	0	45	45	0	0	0	3
Marathon Handbook - Couch to Marathon	21	12.82	75	4	2.49	10.33	0	0	0	22.5	52.5	0	0	0	3
Marathon Handbook - Couch to Marathon	20	12.04	60	5	2.22	4.82	0	0	5	20	40	0	0	0	4
Marathon Handbook - Couch to Marathon	19	17	0	6	0	17	0	0	0	0	0	0	0	0	3
Marathon Handbook - Couch to Marathon	18	18	0	7	0	18	0	0	0	0	0	0	0	0	3
Marathon Handbook - Couch to Marathon	17	25	0	8	0	25	0	0	0	0	0	0	0	0	3
Marathon Handbook - Couch to Marathon	16	27	0	10	0	17	0	0	10	0	0	0	0	0	3
Marathon Handbook - Couch to Marathon	15	25	0	8	0	25	0	0	0	0	0	0	0	0	3
Marathon Handbook - Couch to Marathon	14	28	0	11	0	28	0	0	0	0	0	0	0	0	3
Marathon Handbook - Couch to Marathon	13	34	0	12	0	34	0	0	0	0	0	0	0	0	3
Marathon Handbook - Couch to Marathon	12	32	0	10	0	32	0	0	0	0	0	0	0	0	3
Marathon Handbook - Couch to Marathon	11	37	0	15	0	37	0	0	0	0	0	0	0	0	3
Marathon Handbook - Couch to Marathon	10	41	0	17	0	41	0	0	0	0	0	0	0	0	3
Marathon Handbook - Couch to Marathon	9	45.1	0	21.1	0	24	21.1	0	0	0	0	0	0	0	3
Marathon Handbook - Couch to Marathon	8	44	0	17	0	44	0	0	0	0	0	0	0	0	3
Marathon Handbook - Couch to Marathon	7	49	0	22	0	49	0	0	0	0	0	0	0	0	3
Marathon Handbook - Couch to Marathon	6	52	0	25	0	52	0	0	0	0	0	0	0	0	3
Marathon Handbook - Couch to Marathon	5	56	0	29	0	56	0	0	0	0	0	0	0	0	3
Marathon Handbook - Couch to Marathon	4	52	0	25	0	52	0	0	0	0	0	0	0	0	3
Marathon Handbook - Couch to Marathon	3	62	0	33	0	62	0	0	0	0	0	0	0	0	3
Marathon Handbook - Couch to Marathon	2	37	0	16	0	37	0	0	0	0	0	0	0	0	3
Marathon Handbook - Couch to Marathon	1	25	0	10	0	25	0	0	0	0	0	0	0	0	3
Marathon Handbook - Couch to Marathon	0	11	0	5	0	11	0	0	0	0	0	0	0	0	3
McMillan - 3 Month	11	33.12	83.8	19.2	0	24.32	5.6	0	3.2	0	75	0	0	8.8	3
McMillan - 3 Month	10	36.12	105	20.8	0	36.12	0	0	0	0	105	0	0	0	3
McMillan - 3 Month	9	39.84	101.3	24	7.28	29.36	0	0	3.2	55	37.5	0	0	8.8	3
McMillan - 3 Month	8	32.75	165	12.82	4.97	5.36	22.42	0	0	37.5	37.5	90	0	0	3
McMillan - 3 Month	7	44.59	82.5	27.2	0	38.99	0	5.6	0	0	82.5	0	0	0	3
McMillan - 3 Month	6	40.42	112.5	24	0	29.22	11.2	0	0	0	92.5	20	0	0	3
McMillan - 3 Month	5	40.98	197.5	12.82	0	15.36	25.62	0	0	0	107.5	90	0	0	3
McMillan - 3 Month	4	43.13	75	27.2	4.97	21.36	11.2	5.6	0	37.5	37.5	0	0	0	3
McMillan - 3 Month	3	61.03	107.5	30.4	9.27	35.76	16	0	0	70	37.5	0	0	0	3
McMillan - 3 Month	2	41.84	115	25.6	7.28	19.76	14.8	0	0	55	37.5	22.5	0	0	3
McMillan - 3 Month	1	33.78	91.5	16	1.19	19.79	12.8	0	0	9	82.5	0	0	0	3
McMillan - 3 Month	0	9.82	67.5	5.36	0	8.22	1.6	0	0	0	57.5	10	0	0	3
McMillan - Novice	11	14.96	129	8.54	10.24	4.72	0	0	0	96	33	0	0	0	4
McMillan - Novice	10	17.38	150	10.25	11.95	5.43	0	0	0	112	38	0	0	0	4
McMillan - Novice	9	21.41	183	12.15	13.95	7.46	0	0	0	130.8	52.2	0	0	0	4
McMillan - Novice	8	15.78	129	9.36	7.84	7.94	0	0	0	73.5	55.5	0	0	0	4
McMillan - Novice	7	25.26	202.4	14.04	10.8	14.46	0	0	0	101.2	101.2	0	0	0	4
McMillan - Novice	6	27.86	215.1	17.66	8.45	19.41	0	0	0	79.2	135.9	0	0	0	4
McMillan - Novice	5	36.4	274.9	21.84	8.36	28.04	0	0	0	78.5	196.4	0	0	0	4
McMillan - Novice	4	26.66	202.3	14.88	6.62	20.04	0	0	0	62.1	140.2	0	0	0	4
McMillan - Novice	3	42.66	320	28.1	8.94	33.72	0	0	0	83.9	236.1	0	0	0	4
McMillan - Novice	2	36.35	268	20.93	5.67	30.68	0	0	0	53.2	214.8	0	0	0	4
McMillan - Novice	1	23.55	174	12.31	3.84	19.71	0	0	0	36	138	0	0	0	4
McMillan - Novice	0	8.07	60	4.82	1.47	6.6	0	0	0	13.8	46.2	0	0	0	4
McMillan - Novice/Intermediate	11	32.24	83.8	17.6	0	23.84	5.6	0	2.8	0	75	0	0	8.8	3
McMillan - Novice/Intermediate	10	37.72	105	20.8	0	37.72	0	0	0	0	105	0	0	0	3
McMillan - Novice/Intermediate	9	41.41	102.5	24	0	38.61	0	0	2.8	0	92.5	0	0	10	3
McMillan - Novice/Intermediate	8	35.6	165	14.16	0	11.84	23.76	0	0	0	75	90	0	0	3
McMillan - Novice/Intermediate	7	45.83	82.5	27.2	0	40.23	0	5.6	0	0	82.5	0	0	0	3
McMillan - Novice/Intermediate	6	42.11	112.5	24	0	30.61	11.5	0	0	0	92.5	20	0	0	3
McMillan - Novice/Intermediate	5	43.94	197.5	14.16	0	16.98	26.96	0	0	0	107.5	90	0	0	3
McMillan - Novice/Intermediate	4	46.24	75	27.2	0	27.84	11.2	7.2	0	0	75	0	0	0	3
McMillan - Novice/Intermediate	3	63.38	107.5	30.4	0	47.38	16	0	0	0	107.5	0	0	0	3
McMillan - Novice/Intermediate	2	47.35	115	28.8	0	30.61	16.74	0	0	0	92.5	22.5	0	0	3
McMillan - Novice/Intermediate	1	34.73	89	16	1.29	20.64	12.8	0	0	9	80	0	0	0	3
McMillan - Novice/Intermediate	0	10.83	67.5	5.92	0	9.08	1.75	0	0	0	57.5	10	0	0	3
McMillan - Intermediate - Combo Runner	11	41.64	75	22.4	2	29.24	6.4	0	4	0	75	0	0	0	3
McMillan - Intermediate - Combo Runner	10	46.16	82.5	25.6	2	40.16	0	0	4	0	82.5	0	0	0	3
McMillan - Intermediate - Combo Runner	9	53.52	92.5	28.8	1.4	45.12	0	7	0	0	92.5	0	0	0	3
McMillan - Intermediate - Combo Runner	8	40.3	165	15.86	0	13.24	27.06	0	0	0	75	90	0	0	3
McMillan - Intermediate - Combo Runner	7	55.52	92.5	32	0	48.32	0	7.2	0	0	92.5	0	0	0	3
McMillan - Intermediate - Combo Runner	6	49.13	140	24	1.76	30	15.61	0	1.76	10	97.5	22.5	0	10	3
McMillan - Intermediate - Combo Runner	5	62.72	92.5	32	0	48.32	14.4	0	0	0	92.5	0	0	0	3
McMillan - Intermediate - Combo Runner	4	49.24	75	28.8	0	30.84	11.2	7.2	0	0	75	0	0	0	3
McMillan - Intermediate - Combo Runner	3	65.92	92.5	32	0	48.32	17.6	0	0	0	92.5	0	0	0	3
McMillan - Intermediate - Combo Runner	2	50.45	137.5	25.6	0	30.72	19.73	0	0	0	92.5	45	0	0	3
McMillan - Intermediate - Combo Runner	1	41.8	135	17.6	0	29.88	11.92	0	0	0	115	20	0	0	2
McMillan - Intermediate - Combo Runner	0	20.11	80	6	1	14.11	0	5	0	0	80	0	0	0	2
McMillan - Intermediate - Speedster	11	41.64	75	22.4	2	29.24	6.4	0	4	0	75	0	0	0	3
McMillan - Intermediate - Speedster	10	46.16	82.5	25.6	2	40.16	0	0	4	0	82.5	0	0	0	3
McMillan - Intermediate - Speedster	9	53.52	92.5	28.8	1.4	45.12	0	7	0	0	92.5	0	0	0	3
McMillan - Intermediate - Speedster	8	39.58	170	15.86	0.88	13.24	25.46	0	0	5	75	90	0	0	3
McMillan - Intermediate - Speedster	7	55.52	92.5	32	0	48.32	0	7.2	0	0	92.5	0	0	0	3
McMillan - Intermediate - Speedster	6	47.6	130	24	2.05	27.17	15.61	0	2.77	13	81.5	22.5	0	13	3
McMillan - Intermediate - Speedster	5	62	97.5	32	0.88	48.32	12.8	0	0	5	92.5	0	0	0	3
McMillan - Intermediate - Speedster	4	52.69	90	28.8	2.65	30.84	19.2	0	0	15	75	0	0	0	3
McMillan - Intermediate - Speedster	3	65.92	92.5	32	0	48.32	17.6	0	0	0	92.5	0	0	0	3
McMillan - Intermediate - Speedster	2	50.69	137.5	25.6	2.13	28.6	17.08	0	2.88	13.5	80.5	30	0	13.5	3
McMillan - Intermediate - Speedster	1	38.55	91.5	17.6	1.59	24.16	12.8	0	0	9	82.5	0	0	0	3
McMillan - Intermediate - Speedster	0	16.41	65	8.08	2.06	8.64	0	4	1.71	8	49	0	0	8	3
McMillan - Intermediate - Endurance Monster	11	39.36	90.4	22.4	0	30.56	6.4	0	2.4	0	82.5	0	0	7.9	3
McMillan - Intermediate - Endurance Monster	10	48.04	125	25.6	0	48.04	0	0	0	0	125	0	0	0	3
McMillan - Intermediate - Endurance Monster	9	47.52	100.4	28.8	0	45.12	0	0	2.4	0	92.5	0	0	7.9	3
McMillan - Intermediate - Endurance Monster	8	40.3	165	15.86	0	13.24	27.06	0	0	0	75	90	0	0	3
McMillan - Intermediate - Endurance Monster	7	55.52	92.5	32	0	48.32	0	7.2	0	0	92.5	0	0	0	3
McMillan - Intermediate - Endurance Monster	6	50.18	145	24	0	31.75	18.43	0	0	0	107.5	37.5	0	0	3
McMillan - Intermediate - Endurance Monster	5	62.72	92.5	32	0	48.32	14.4	0	0	0	92.5	0	0	0	3
McMillan - Intermediate - Endurance Monster	4	60.44	75	40	0	42.04	11.2	7.2	0	0	75	0	0	0	3
McMillan - Intermediate - Endurance Monster	3	65.92	92.5	32	0	48.32	17.6	0	0	0	92.5	0	0	0	3
McMillan - Intermediate - Endurance Monster	2	53.25	152.5	25.6	0	33.35	19.9	0	0	0	107.5	45	0	0	3
McMillan - Intermediate - Endurance Monster	1	35.63	100	17.6	0	23.71	11.92	0	0	0	80	20	0	0	3
McMillan - Intermediate - Endurance Monster	0	17.05	95	5.29	0	14.11	2.94	0	0	0	80	15	0	0	2
McMillan - Intermediate/Advanced - Combo Runner	11	75.69	200	27.2	2.8	55.02	12.27	0	5.6	0	180	20	0	0	2
McMillan - Intermediate/Advanced - Combo Runner	10	74.09	187	28.8	5.16	63.33	0	0	5.6	13.5	173.5	0	0	0	2
McMillan - Intermediate/Advanced - Combo Runner	9	83.16	210	30.4	3.37	68.6	0	9	2.19	9	192	0	0	9	2
McMillan - Intermediate/Advanced - Combo Runner	8	59.18	232.5	19.31	0.9	46.18	11.2	0	0.9	0	232.5	0	0	0	2
McMillan - Intermediate/Advanced - Combo Runner	7	82.9	210	33.6	0.87	72.39	0	7.2	2.44	5	195	0	0	10	2
McMillan - Intermediate/Advanced - Combo Runner	6	71.88	212	28.8	2.36	49.46	16.77	0	3.29	13.5	160	25	0	13.5	2
McMillan - Intermediate/Advanced - Combo Runner	5	90.31	187	38.4	2.36	70.26	14.4	0	3.29	13.5	160	0	0	13.5	2
McMillan - Intermediate/Advanced - Combo Runner	4	64.67	135	28.8	0.9	44.47	11.2	7.2	0.9	0	135	0	0	0	2
McMillan - Intermediate/Advanced - Combo Runner	3	99.5	210	40	0	81.9	17.6	0	0	0	210	0	0	0	2
McMillan - Intermediate/Advanced - Combo Runner	2	64.49	171	25.6	3.93	41.27	16	0	3.29	22.5	135	0	0	13.5	2
McMillan - Intermediate/Advanced - Combo Runner	1	50.41	153	19.2	1.57	31.48	15.17	0	2.19	9	110	25	0	9	2
McMillan - Intermediate/Advanced - Combo Runner	0	18.14	62.8	5.99	2.47	9.98	0	4.5	1.19	9	50	0	0	3.8	2
McMillan - Intermediate/Advanced - Speedster	11	74.01	200	25.6	2.8	54.41	11.2	0	5.6	0	185	15	0	0	2
McMillan - Intermediate/Advanced - Speedster	10	74.09	187	28.8	5.16	63.33	0	0	5.6	13.5	173.5	0	0	0	2
McMillan - Intermediate/Advanced - Speedster	9	82.17	205	30.4	3.37	67.61	0	9	2.19	9	187	0	0	9	2
McMillan - Intermediate/Advanced - Speedster	8	59.99	232.5	17.82	2.4	26.87	29.82	0	0.9	7.5	135	90	0	0	2
McMillan - Intermediate/Advanced - Speedster	7	81.8	205	33.6	0	71.4	3.2	7.2	0	0	190	15	0	0	2
McMillan - Intermediate/Advanced - Speedster	6	71.88	212	28.8	2.36	49.46	16.77	0	3.29	13.5	160	25	0	13.5	2
McMillan - Intermediate/Advanced - Speedster	5	93.41	212.5	35.2	1.31	76.1	16	0	0	7.5	205	0	0	0	2
McMillan - Intermediate/Advanced - Speedster	4	64.87	135	28.8	1	44.47	11.2	7.2	1	0	135	0	0	0	2
McMillan - Intermediate/Advanced - Speedster	3	90.5	205	35.2	0	76.1	14.4	0	0	0	205	0	0	0	2
McMillan - Intermediate/Advanced - Speedster	2	64.49	171	25.6	3.93	41.27	16	0	3.29	22.5	135	0	0	13.5	2
McMillan - Intermediate/Advanced - Speedster	1	57.03	187	19.2	0.96	42.45	9.6	0	4.02	5.5	165	0	0	16.5	2
McMillan - Intermediate/Advanced - Speedster	0	18.14	62.8	5.99	2.47	9.98	0	4.5	1.19	9	50	0	0	3.8	2
McMillan - Intermediate/Advanced - Endurance Monster	11	71.29	210.1	27.2	0	55.02	12.27	0	4	0	180	20	0	10.1	2
McMillan - Intermediate/Advanced - Endurance Monster	10	77.27	240	28.8	0	73	4.27	0	0	0	220	20	0	0	2
McMillan - Intermediate/Advanced - Endurance Monster	9	74.38	210.1	30.4	1.57	66.62	0	0	6.19	9	182	0	0	19.1	2
McMillan - Intermediate/Advanced - Endurance Monster	8	59.18	232.5	19.31	0.9	26.87	30.51	0	0.9	0	135	97.5	0	0	2
McMillan - Intermediate/Advanced - Endurance Monster	7	82.87	210	33.6	0.79	72.69	0	7.2	2.19	4.5	196.5	0	0	9	2
McMillan - Intermediate/Advanced - Endurance Monster	6	76.44	235	28.8	0	53.8	22.64	0	0	0	190	45	0	0	2
McMillan - Intermediate/Advanced - Endurance Monster	5	94.7	210	38.4	0	80.3	14.4	0	0	0	210	0	0	0	2
McMillan - Intermediate/Advanced - Endurance Monster	4	64.67	135	28.8	0.9	44.47	11.2	7.2	0.9	0	135	0	0	0	2
McMillan - Intermediate/Advanced - Endurance Monster	3	99.5	210	40	0	81.9	17.6	0	0	0	210	0	0	0	2
McMillan - Intermediate/Advanced - Endurance Monster	2	70.48	220	25.6	0	47.21	23.27	0	0	0	165	55	0	0	2
McMillan - Intermediate/Advanced - Endurance Monster	1	49.7	150	19.2	0	34.53	15.17	0	0	0	125	25	0	0	2
McMillan - Intermediate/Advanced - Endurance Monster	0	17.63	85.3	6.98	1.57	10.97	3.9	0	1.19	9	55	17.5	0	3.8	2
McMillan - Advanced - Combo Runner	11	92.53	260	27.2	2.8	78.26	5.87	0	5.6	0	235	25	0	0	1
McMillan - Advanced - Combo Runner	10	93.22	245	28.8	6.45	75.54	4.03	0	7.2	15	215	15	0	0	1
McMillan - Advanced - Combo Runner	9	101.44	265	30.4	4.29	83.19	0	11	2.96	11	243	0	0	11	1
McMillan - Advanced - Combo Runner	8	74.73	270	22.7	0.9	35.83	37.1	0	0.9	0	165	105	0	0	2
McMillan - Advanced - Combo Runner	7	102	272.5	33.6	1.04	89.2	0	8.8	2.96	5.5	256	0	0	11	1
McMillan - Advanced - Combo Runner	6	90.14	275	28.8	2.85	62.74	20.52	0	4.03	15	215	30	0	15	1
McMillan - Advanced - Combo Runner	5	108.02	245	38.4	2.85	85.14	16	0	4.03	15	215	0	0	15	1
McMillan - Advanced - Combo Runner	4	74.43	165	28.8	0.9	50.23	14.4	8	0.9	0	165	0	0	0	2
McMillan - Advanced - Combo Runner	3	117.71	272.5	40	0	99.31	18.4	0	0	0	272.5	0	0	0	1
McMillan - Advanced - Combo Runner	2	85.72	250.5	25.6	4.84	60.05	16.8	0	4.03	25.5	210	0	0	15	1
McMillan - Advanced - Combo Runner	1	54.57	157	19.2	2.09	33.49	16.03	0	2.96	11	110	25	0	11	2
McMillan - Advanced - Combo Runner	0	20.95	67.8	7.62	2.71	11.97	0	5	1.27	9	55	0	0	3.8	2
McMillan - Advanced - Speedster	11	91.95	255	27.2	3	78.26	4.69	0	6	0	235	20	0	0	1
McMillan - Advanced - Speedster	10	84.39	208	28.8	6.73	70.46	0	0	7.2	16.5	191.5	0	0	0	1
McMillan - Advanced - Speedster	9	98.08	255	30.4	4.09	81.03	0	10	2.96	11	233	0	0	11	1
McMillan - Advanced - Speedster	8	76.15	277.5	22.7	2.32	35.83	37.1	0	0.9	7.5	165	105	0	0	2
McMillan - Advanced - Speedster	7	99.23	260	33.6	0	85.74	4.69	8.8	0	0	240	20	0	0	1
McMillan - Advanced - Speedster	6	90.83	278	28.8	3.13	62.74	20.52	0	4.44	16.5	215	30	0	16.5	1
McMillan - Advanced - Speedster	5	111.9	272.5	36.8	1.42	94.48	16	0	0	7.5	265	0	0	0	1
McMillan - Advanced - Speedster	4	75.23	165	28.8	0.9	50.23	14.4	8.8	0.9	0	165	0	0	0	2
McMillan - Advanced - Speedster	3	112.88	265	36.8	0	94.48	18.4	0	0	0	265	0	0	0	1
McMillan - Advanced - Speedster	2	87.5	255	25.6	5.41	60.05	17.6	0	4.44	28.5	210	0	0	16.5	1
McMillan - Advanced - Speedster	1	62.04	193	19.2	1.33	45.46	9.6	0	5.65	7	165	0	0	21	2
McMillan - Advanced - Speedster	0	20.95	67.8	7.62	2.71	11.97	0	5	1.27	9	55	0	0	3.8	2
McMillan - Advanced - Endurance Monster	11	89.7	273.5	27.2	0	78.26	0	0	11.44	0	235	0	0	38.5	1
McMillan - Advanced - Endurance Monster	10	96.87	302.5	28.8	0	89.83	7.04	0	0	0	277.5	25	0	0	1
McMillan - Advanced - Endurance Monster	9	92.64	278.5	30.4	2.09	83.19	0	0	7.36	11	243	0	0	24.5	1
McMillan - Advanced - Endurance Monster	8	74.73	270	22.7	0.9	35.83	37.1	0	0.9	0	165	105	0	0	2
McMillan - Advanced - Endurance Monster	7	102.54	275	33.6	1.04	89.74	0	8.8	2.96	5.5	258.5	0	0	11	1
McMillan - Advanced - Endurance Monster	6	97.87	305	28.8	0	70.31	27.56	0	0	0	250	55	0	0	1
McMillan - Advanced - Endurance Monster	5	114.26	275	38.4	0	98.26	16	0	0	0	275	0	0	0	1
McMillan - Advanced - Endurance Monster	4	75.23	165	28.8	0.9	50.23	14.4	8.8	0.9	0	165	0	0	0	2
McMillan - Advanced - Endurance Monster	3	118.26	275	40	0	99.86	18.4	0	0	0	275	0	0	0	1
McMillan - Advanced - Endurance Monster	2	96.15	310	25.6	0	67.62	28.53	0	0	0	245	65	0	0	1
McMillan - Advanced - Endurance Monster	1	52.84	150	19.2	0	36.81	16.03	0	0	0	125	25	0	0	2
McMillan - Advanced - Endurance Monster	0	19.45	85.3	7.62	1.71	11.97	4.5	0	1.27	9	55	17.5	0	3.8	2
Bank of America Chicago Marathon	17	13.73	55	8	0	12.74	0	0.99	0	0	47	0	8	0	2
Bank of America Chicago Marathon	16	20.27	50	10	0.5	18.53	0	0.85	0.39	5	35	0	7	3	2
Bank of America Chicago Marathon	15	27.58	51	11.25	1.88	24.77	0	0	0.93	19	25	0	0	7	2
Bank of America Chicago Marathon	14	20.17	100	10	0.5	19.07	0	0.45	0.15	5	90	0	3.8	1.2	2
Bank of America Chicago Marathon	13	27.41	139	13	0.71	24.09	1.13	1.48	0	7	110	10	12	0	2
Bank of America Chicago Marathon	12	28.9	125.5	16	0.5	27.09	0	1.11	0.2	5	110	0	9	1.5	2
Bank of America Chicago Marathon	11	29.37	140	15	0.71	26.39	2.27	0	0	7	113	20	0	0	2
Bank of America Chicago Marathon	10	36.15	86	20	0.5	33.05	0	2.6	0	5	60	0	21	0	2
Bank of America Chicago Marathon	9	44.2	110	21.1	4	32.2	8	0	0	0	110	0	0	0	2
Bank of America Chicago Marathon	8	30.76	240	13.22	0.5	27.29	0	2.97	0	5	210	0	25	0	2
Bank of America Chicago Marathon	7	38.75	133	25	0.5	35.58	2.67	0	0	5	105	23	0	0	2
Bank of America Chicago Marathon	6	34	210	12	2	22	10	0	0	0	210	0	0	0	2
Bank of America Chicago Marathon	5	48.33	173	30	0.5	42.69	0	4.34	0.8	5	126	0	36	6	2
Bank of America Chicago Marathon	4	32.11	230	11.01	3	24.11	5	0	0	0	230	0	0	0	2
Bank of America Chicago Marathon	3	52.47	117	32.2	0.5	49.28	0	2.43	0.26	5	90	0	20	2	2
Bank of America Chicago Marathon	2	42.12	245	16.5	1.5	25.62	15	0	0	0	245	0	0	0	2
Bank of America Chicago Marathon	1	31.41	151	16	0.5	29.82	0	0.96	0.13	5	137	0	8	1	2
Bank of America Chicago Marathon	0	12.89	45	6.5	0.5	11.12	0	0.85	0.42	5	30	0	7	3	2
Nike Run Club	17	18.7	30	8	0.5	17.21	0	0.99	0	5	17	0	8	0	2
Nike Run Club	16	19.55	27	10	0.5	17.81	0	0.85	0.39	5	12	0	7	3	2
Nike Run Club	15	25.57	66	11.25	1.88	22.76	0	0	0.93	19	40	0	0	7	2
Nike Run Club	14	19.67	95	10	0.5	18.57	0	0.45	0.15	5	85	0	3.8	1.2	2
Nike Run Club	13	27.41	139	13	0.71	24.09	1.13	1.48	0	7	110	10	12	0	2
Nike Run Club	12	29	125.5	16	0.5	27.09	0	1.11	0.3	5	110	0	9	1.5	2
Nike Run Club	11	29.37	140	15	0.71	26.39	2.27	0	0	7	113	20	0	0	2
Nike Run Club	10	35.2	146	20	0.5	32.1	0	2.6	0	5	120	0	21	0	2
Nike Run Club	9	64.2	110	32	7	11.1	46.1	0	0	0	110	0	0	0	2
Nike Run Club	8	31.11	293	13.22	0.5	27.64	0	2.97	0	5	263	0	25	0	2
Nike Run Club	7	39.75	133	26	0.5	36.58	2.67	0	0	5	105	23	0	0	2
Nike Run Club	6	42.53	131.7	29	0.5	41.09	0	0.64	0.3	5	120	0	5.2	1.5	2
Nike Run Club	5	27.74	263	9.91	0.5	22.6	0	4.34	0.3	5	216	0	36	6	2
Nike Run Club	4	51.16	156	35	1.19	48.1	0	0	1.87	12	130	0	0	14	2
Nike Run Club	3	41.13	142	26	0.5	37.6	0	2.43	0.6	5	115	0	20	2	2
Nike Run Club	2	48.6	135	23	4	36.6	8	0	0	0	135	0	0	0	2
Nike Run Club	1	35.56	126	16	0.5	33.8	0	0.96	0.3	5	112	0	8	1	2
Nike Run Club	0	11.39	45	5	0.5	9.62	0	0.85	0.42	5	30	0	7	3	2
Nolan - Beginner	15	25.6	0	9.6	0	25.6	0	0	0	0	0	0	0	0	3
Nolan - Beginner	14	32	0	12.8	0	32	0	0	0	0	0	0	0	0	3
Nolan - Beginner	13	38.4	0	16	0	38.4	0	0	0	0	0	0	0	0	3
Nolan - Beginner	12	43.2	0	19.2	0	43.2	0	0	0	0	0	0	0	0	3
Nolan - Beginner	11	35.2	0	16	0	35.2	0	0	0	0	0	0	0	0	3
Nolan - Beginner	10	48	0	22.4	0	48	0	0	0	0	0	0	0	0	3
Nolan - Beginner	9	52.8	0	24	0	52.8	0	0	0	0	0	0	0	0	3
Nolan - Beginner	8	54.4	0	25.6	0	54.4	0	0	0	0	0	0	0	0	3
Nolan - Beginner	7	41.6	0	17.6	0	41.6	0	0	0	0	0	0	0	0	3
Nolan - Beginner	6	57.6	0	27.2	0	57.6	0	0	0	0	0	0	0	0	3
Nolan - Beginner	5	60.8	0	28.8	0	60.8	0	0	0	0	0	0	0	0	3
Nolan - Beginner	4	51.2	0	22.4	0	51.2	0	0	0	0	0	0	0	0	3
Nolan - Beginner	3	64	0	32	0	64	0	0	0	0	0	0	0	0	3
Nolan - Beginner	2	51.2	0	20.8	0	51.2	0	0	0	0	0	0	0	0	3
Nolan - Beginner	1	35.2	0	12.8	0	35.2	0	0	0	0	0	0	0	0	3
Nolan - Beginner	0	9.6	0	6.4	0	9.6	0	0	0	0	0	0	0	0	4
Nolan - Intermediate	15	28.8	0	12.8	0	28.8	0	0	0	0	0	0	0	0	3
Nolan - Intermediate	14	32	0	16	3.2	27.2	0	1.6	0	0	0	0	0	0	3
Nolan - Intermediate	13	38.8	0	20.8	3.2	30.4	0	5.2	0	0	0	0	0	0	3
Nolan - Intermediate	12	40	0	20.8	3.2	33.6	3.2	0	0	0	0	0	0	0	2
Nolan - Intermediate	11	38.4	0	16	0	38.4	0	0	0	0	0	0	0	0	2
Nolan - Intermediate	10	49.6	0	22.4	3.2	38.4	3.2	4.8	0	0	0	0	0	0	2
Nolan - Intermediate	9	51.2	0	25.6	0	44.8	6.4	0	0	0	0	0	0	0	2
Nolan - Intermediate	8	60.96	0	25.76	4.8	35.2	20.96	0	0	0	0	0	0	0	2
Nolan - Intermediate	7	49.6	0	17.6	0	46.4	3.2	0	0	0	0	0	0	0	2
Nolan - Intermediate	6	61.8	0	28.8	3.2	49.6	9	0	0	0	0	0	0	0	2
Nolan - Intermediate	5	60.8	0	28.8	0	60.8	0	0	0	0	0	0	0	0	2
Nolan - Intermediate	4	49.6	0	22.4	3.2	41.6	4.8	0	0	0	0	0	0	0	2
Nolan - Intermediate	3	68.8	0	32	8	56	4.8	0	0	0	0	0	0	0	2
Nolan - Intermediate	2	51.2	0	20.8	0	51.2	0	0	0	0	0	0	0	0	2
Nolan - Intermediate	1	35.2	0	12.8	3.2	28.8	3.2	0	0	0	0	0	0	0	2
Nolan - Intermediate	0	10	0	3.6	2.4	6.4	1.2	0	0	0	0	0	0	0	3
Nolan - Advanced	15	46.4	0	16	3.2	38.4	0	4.8	0	0	0	0	0	0	2
Nolan - Advanced	14	51.2	0	16	0	51.2	0	0	0	0	0	0	0	0	2
Nolan - Advanced	13	60.8	0	19.2	0	60.8	0	0	0	0	0	0	0	0	2
Nolan - Advanced	12	72	0	19.2	3.2	57.6	6.4	0	4.8	0	0	0	0	0	2
Nolan - Advanced	11	62.4	0	19.2	4.8	49.6	8	0	0	0	0	0	0	0	2
Nolan - Advanced	10	73.6	0	22.4	9.6	59.2	0	4.8	0	0	0	0	0	0	2
Nolan - Advanced	9	73.6	0	24	9.6	49.6	14.4	0	0	0	0	0	0	0	2
Nolan - Advanced	8	67.36	0	25.76	8	25.6	20.96	12.8	0	0	0	0	0	0	2
Nolan - Advanced	7	74.6	0	25.6	3.2	62.4	9	0	0	0	0	0	0	0	2
Nolan - Advanced	6	70.4	0	27.2	0	62.4	8	0	0	0	0	0	0	0	2
Nolan - Advanced	5	82.4	0	28.8	12.8	60.8	5.2	3.6	0	0	0	0	0	0	2
Nolan - Advanced	4	67.2	0	24	3.2	46.4	11.2	6.4	0	0	0	0	0	0	2
Nolan - Advanced	3	86.4	0	32	8	70.4	8	0	0	0	0	0	0	0	2
Nolan - Advanced	2	73.6	0	28.8	0	48	25.6	0	0	0	0	0	0	0	2
Nolan - Advanced	1	49.6	0	16	6.4	38.4	4.8	0	0	0	0	0	0	0	2
Nolan - Advanced	0	24	0	6.4	3.2	17.6	3.2	0	0	0	0	0	0	0	2
Pfitzinger - 18 Week - Up to 55 mi (88 km) per Week	17	58	0	19	12	40	6	0	0	0	0	0	0	0	3
Pfitzinger - 18 Week - Up to 55 mi (88 km) per Week	16	58	0	21	8	36	13	0	1	0	0	0	0	0	3
Pfitzinger - 18 Week - Up to 55 mi (88 km) per Week	15	70	0	23	18	46	6	0	0	0	0	0	0	0	2
Pfitzinger - 18 Week - Up to 55 mi (88 km) per Week	14	67	0	24	14	52	0	0	1	0	0	0	0	0	2
Pfitzinger - 18 Week - Up to 55 mi (88 km) per Week	13	78	0	26	22	32	24	0	0	0	0	0	0	0	2
Pfitzinger - 18 Week - Up to 55 mi (88 km) per Week	12	59	0	19	14	44	0	0	1	0	0	0	0	0	2
Pfitzinger - 18 Week - Up to 55 mi (88 km) per Week	11	86	0	29	12	65.2	8	0	0.8	0	0	0	0	0	2
Pfitzinger - 18 Week - Up to 55 mi (88 km) per Week	10	92	0	32	24.4	57	10	0	0.6	0	0	0	0	0	2
Pfitzinger - 18 Week - Up to 55 mi (88 km) per Week	9	79	0	26	29.4	30	19	0	0.6	0	0	0	0	0	2
Pfitzinger - 18 Week - Up to 55 mi (88 km) per Week	8	70.8	0	23	17	49	0	0	4.8	0	0	0	0	0	2
Pfitzinger - 18 Week - Up to 55 mi (88 km) per Week	7	94	0	32	24.4	58	11	0	0.6	0	0	0	0	0	2
Pfitzinger - 18 Week - Up to 55 mi (88 km) per Week	6	88	0	27	23.4	46	15	0	3.6	0	0	0	0	0	2
Pfitzinger - 18 Week - Up to 55 mi (88 km) per Week	5	83	0	29	17	38	23	0	5	0	0	0	0	0	2
Pfitzinger - 18 Week - Up to 55 mi (88 km) per Week	4	85	0	27	21.4	45	15	0	3.6	0	0	0	0	0	2
Pfitzinger - 18 Week - Up to 55 mi (88 km) per Week	3	82.6	0	32	27.2	50	0	0	5.4	0	0	0	0	0	2
Pfitzinger - 18 Week - Up to 55 mi (88 km) per Week	2	73	0	26	31.6	26	0	10	5.4	0	0	0	0	0	2
Pfitzinger - 18 Week - Up to 55 mi (88 km) per Week	1	51	0	19	15.6	29.2	0	0	6.2	0	0	0	0	0	3
Pfitzinger - 18 Week - Up to 55 mi (88 km) per Week	0	35	0	11	23.4	8	3	0	0.6	0	0	0	0	0	2
Pfitzinger - 12 Week - Up to 55 mi (88 km) per Week	11	56	0	21	8	34	13	0	1	0	0	0	0	0	3
Pfitzinger - 12 Week - Up to 55 mi (88 km) per Week	10	63	0	24	8	49	6	0	0	0	0	0	0	0	3
Pfitzinger - 12 Week - Up to 55 mi (88 km) per Week	9	69	0	26	12	40	16	0	1	0	0	0	0	0	2
Pfitzinger - 12 Week - Up to 55 mi (88 km) per Week	8	83	0	27	22	53	8	0	0	0	0	0	0	0	2
Pfitzinger - 12 Week - Up to 55 mi (88 km) per Week	7	73	0	26	14	53	6	0	0	0	0	0	0	0	3
Pfitzinger - 12 Week - Up to 55 mi (88 km) per Week	6	77	0	24	28.4	24	19	0	5.6	0	0	0	0	0	2
Pfitzinger - 12 Week - Up to 55 mi (88 km) per Week	5	94	0	32	23.4	59	11	0	0.6	0	0	0	0	0	2
Pfitzinger - 12 Week - Up to 55 mi (88 km) per Week	4	85	0	27	21.4	45	15	0	3.6	0	0	0	0	0	2
Pfitzinger - 12 Week - Up to 55 mi (88 km) per Week	3	83	0	32	27.6	50	0	0	5.4	0	0	0	0	0	2
Pfitzinger - 12 Week - Up to 55 mi (88 km) per Week	2	71	0	26	33.4	26	0	8	3.6	0	0	0	0	0	2
Pfitzinger - 12 Week - Up to 55 mi (88 km) per Week	1	51	0	19	15.6	29.2	0	0	6.2	0	0	0	0	0	3
Pfitzinger - 12 Week - Up to 55 mi (88 km) per Week	0	35	0	11	23.4	8	3	0	0.6	0	0	0	0	0	2
Pfitzinger - 18 Week - 55-70 mi (88-113 km) per Week	17	92	0	24	22	64	6	0	0	0	0	0	0	0	1
Pfitzinger - 18 Week - 55-70 mi (88-113 km) per Week	16	88	0	26	16	58	13	0	1	0	0	0	0	0	1
Pfitzinger - 18 Week - 55-70 mi (88-113 km) per Week	15	99	0	24	22	71	6	0	0	0	0	0	0	0	1
Pfitzinger - 18 Week - 55-70 mi (88-113 km) per Week	14	100	0	29	16	83	0	0	1	0	0	0	0	0	1
Pfitzinger - 18 Week - 55-70 mi (88-113 km) per Week	13	107	0	29	22	61	24	0	0	0	0	0	0	0	1
Pfitzinger - 18 Week - 55-70 mi (88-113 km) per Week	12	88	0	24	16	71	0	0	1	0	0	0	0	0	1
Pfitzinger - 18 Week - 55-70 mi (88-113 km) per Week	11	116	0	34	14	93	8	0	1	0	0	0	0	0	1
Pfitzinger - 18 Week - 55-70 mi (88-113 km) per Week	10	113	0	32	40	63	10	0	0	0	0	0	0	0	1
Pfitzinger - 18 Week - 55-70 mi (88-113 km) per Week	9	108	0	26	36.4	52	19	0	0.6	0	0	0	0	0	1
Pfitzinger - 18 Week - 55-70 mi (88-113 km) per Week	8	93	0	24	19.2	68	0	0	5.8	0	0	0	0	0	1
Pfitzinger - 18 Week - 55-70 mi (88-113 km) per Week	7	118	0	35	40	67	11	0	0	0	0	0	0	0	1
Pfitzinger - 18 Week - 55-70 mi (88-113 km) per Week	6	111	0	29	40.4	52	0	15	3.6	0	0	0	0	0	1
Pfitzinger - 18 Week - 55-70 mi (88-113 km) per Week	5	112	0	29	34	49	23	0	6	0	0	0	0	0	1
Pfitzinger - 18 Week - 55-70 mi (88-113 km) per Week	4	103	0	27	34.4	50	0	15	3.6	0	0	0	0	0	1
Pfitzinger - 18 Week - 55-70 mi (88-113 km) per Week	3	110	0	32	36	67.2	0	0	6.8	0	0	0	0	0	1
Pfitzinger - 18 Week - 55-70 mi (88-113 km) per Week	2	91	0	27	33.6	46	0	10	1.4	0	0	0	0	0	1
Pfitzinger - 18 Week - 55-70 mi (88-113 km) per Week	1	69	0	21	31.4	31.2	0	0	6.4	0	0	0	0	0	1
Pfitzinger - 18 Week - 55-70 mi (88-113 km) per Week	0	44	0	11	32.4	8	3	0	0.6	0	0	0	0	0	1
Pfitzinger - 12 Week - 55 - 70 mi (88 - 113 km) per Week	11	89	0	24	16	59	13	0	1	0	0	0	0	0	1
Pfitzinger - 12 Week - 55 - 70 mi (88 - 113 km) per Week	10	100	0	27	22	72	6	0	0	0	0	0	0	0	1
Pfitzinger - 12 Week - 55 - 70 mi (88 - 113 km) per Week	9	98	0	27	16	65	16	0	1	0	0	0	0	0	1
Pfitzinger - 12 Week - 55 - 70 mi (88 - 113 km) per Week	8	112	0	29	22	82	8	0	0	0	0	0	0	0	1
Pfitzinger - 12 Week - 55 - 70 mi (88 - 113 km) per Week	7	105	0	27	14	84	6	0	1	0	0	0	0	0	1
Pfitzinger - 12 Week - 55 - 70 mi (88 - 113 km) per Week	6	114	0	29	39	50	19	0	6	0	0	0	0	0	1
Pfitzinger - 12 Week - 55 - 70 mi (88 - 113 km) per Week	5	118	0	34	27	79	11	0	1	0	0	0	0	0	1
Pfitzinger - 12 Week - 55 - 70 mi (88 - 113 km) per Week	4	109	0	29	37.4	53	0	15	3.6	0	0	0	0	0	1
Pfitzinger - 12 Week - 55 - 70 mi (88 - 113 km) per Week	3	113	0	32	38	69	0	0	6	0	0	0	0	0	1
Pfitzinger - 12 Week - 55 - 70 mi (88 - 113 km) per Week	2	95	0	27	35.4	46	0	10	3.6	0	0	0	0	0	1
Pfitzinger - 12 Week - 55 - 70 mi (88 - 113 km) per Week	1	71	0	21	31.2	33	0	0	6.8	0	0	0	0	0	1
Pfitzinger - 12 Week - 55 - 70 mi (88 - 113 km) per Week	0	44	0	11	32.4	8	3	0	0.6	0	0	0	0	0	1
Pfitzinger - 18 Week - 85 mi (137 km) per Week	17	110	0	27	34	69	6	0	1	0	0	0	0	0	0
Pfitzinger - 18 Week - 85 mi (137 km) per Week	16	109	0	27	30	65	13	0	1	0	0	0	0	0	0
Pfitzinger - 18 Week - 85 mi (137 km) per Week	15	120	0	26	36	76	8	0	0	0	0	0	0	0	0
Pfitzinger - 18 Week - 85 mi (137 km) per Week	14	120	0	32	30	90	0	0	0	0	0	0	0	0	0
Pfitzinger - 18 Week - 85 mi (137 km) per Week	13	132	0	29	42	68	22	0	0	0	0	0	0	0	0
Pfitzinger - 18 Week - 85 mi (137 km) per Week	12	110	0	26	31	78	0	0	1	0	0	0	0	0	0
Pfitzinger - 18 Week - 85 mi (137 km) per Week	11	141	0	32	33	99	8	0	1	0	0	0	0	0	0
Pfitzinger - 18 Week - 85 mi (137 km) per Week	10	136	0	35	44	82	10	0	0	0	0	0	0	0	0
Pfitzinger - 18 Week - 85 mi (137 km) per Week	9	128	0	29	39	69	19	0	1	0	0	0	0	0	0
Pfitzinger - 18 Week - 85 mi (137 km) per Week	8	118	0	26	54.2	58	0	0	5.8	0	0	0	0	0	0
Pfitzinger - 18 Week - 85 mi (137 km) per Week	7	146	0	39	38	97	11	0	0	0	0	0	0	0	0
Pfitzinger - 18 Week - 85 mi (137 km) per Week	6	131	0	29	53.3	53	21.1	0	3.6	0	0	0	0	0	0
Pfitzinger - 18 Week - 85 mi (137 km) per Week	5	137	0	32	56	52	23	0	6	0	0	0	0	0	0
Pfitzinger - 18 Week - 85 mi (137 km) per Week	4	123	0	29	48.4	51	0	15	8.6	0	0	0	0	0	0
Pfitzinger - 18 Week - 85 mi (137 km) per Week	3	136.8	0	35	43.8	85	0	0	8	0	0	0	0	0	0
Pfitzinger - 18 Week - 85 mi (137 km) per Week	2	113	0	27	49.4	50	0	10	3.6	0	0	0	0	0	0
Pfitzinger - 18 Week - 85 mi (137 km) per Week	1	88	0	21	37.2	44.4	0	0	6.4	0	0	0	0	0	0
Pfitzinger - 18 Week - 85 mi (137 km) per Week	0	58	0	13	33.4	21	3	0	0.6	0	0	0	0	0	0
Pfitzinger - 12 Week - 85 mi (137 km) per Week	11	107	0	27	30	63	13	0	1	0	0	0	0	0	0
Pfitzinger - 12 Week - 85 mi (137 km) per Week	10	122	0	29	61	55	6	0	0	0	0	0	0	0	0
Pfitzinger - 12 Week - 85 mi (137 km) per Week	9	122	0	31	36	69	16	0	1	0	0	0	0	0	0
Pfitzinger - 12 Week - 85 mi (137 km) per Week	8	130	0	27	42	80	8	0	0	0	0	0	0	0	0
Pfitzinger - 12 Week - 85 mi (137 km) per Week	7	125.6	0	29	32	86	6	0	1.6	0	0	0	0	0	0
Pfitzinger - 12 Week - 85 mi (137 km) per Week	6	133	0	30	44.2	62	19	0	7.8	0	0	0	0	0	0
Pfitzinger - 12 Week - 85 mi (137 km) per Week	5	145	0	35	38	94.4	11	0	1.6	0	0	0	0	0	0
Pfitzinger - 12 Week - 85 mi (137 km) per Week	4	130	0	30	53.4	53	0	15	8.6	0	0	0	0	0	0
Pfitzinger - 12 Week - 85 mi (137 km) per Week	3	133	0	32	28	98.4	0	0	6.6	0	0	0	0	0	0
Pfitzinger - 12 Week - 85 mi (137 km) per Week	2	106	0	27	47	46	0	10	3	0	0	0	0	0	0
Pfitzinger - 12 Week - 85 mi (137 km) per Week	1	87	0	21	37.2	43.4	0	0	6.4	0	0	0	0	0	0
Pfitzinger - 12 Week - 85 mi (137 km) per Week	0	58	0	13	33.4	21	3	0	0.6	0	0	0	0	0	0
Pfitzinger - 18 Week - 85+ mi (137+ km) per Week	17	135	0	28	58	70	6	0	1	0	0	0	0	0	0
Pfitzinger - 18 Week - 85+ mi (137+ km) per Week	16	135	0	27	52	69	13	0	1	0	0	0	0	0	0
Pfitzinger - 18 Week - 85+ mi (137+ km) per Week	15	146	0	29	60	78	8	0	0	0	0	0	0	0	0
Pfitzinger - 18 Week - 85+ mi (137+ km) per Week	14	148	0	32	55	92	0	0	1	0	0	0	0	0	0
Pfitzinger - 18 Week - 85+ mi (137+ km) per Week	13	159	0	32	52	83	24	0	0	0	0	0	0	0	0
Pfitzinger - 18 Week - 85+ mi (137+ km) per Week	12	133	0	26	38	94	0	0	1	0	0	0	0	0	0
Pfitzinger - 18 Week - 85+ mi (137+ km) per Week	11	167	0	32	58	100	8	0	1	0	0	0	0	0	0
Pfitzinger - 18 Week - 85+ mi (137+ km) per Week	10	171	0	35	62	98	10	0	1	0	0	0	0	0	0
Pfitzinger - 18 Week - 85+ mi (137+ km) per Week	9	166	0	34	56	90	19	0	1	0	0	0	0	0	0
Pfitzinger - 18 Week - 85+ mi (137+ km) per Week	8	139	0	29	56	78	0	0	5	0	0	0	0	0	0
Pfitzinger - 18 Week - 85+ mi (137+ km) per Week	7	180	0	39	66	102	11	0	1	0	0	0	0	0	0
Pfitzinger - 18 Week - 85+ mi (137+ km) per Week	6	144	0	32	81.1	37	21.1	0	4.8	0	0	0	0	0	0
Pfitzinger - 18 Week - 85+ mi (137+ km) per Week	5	170	0	35	54	103.4	11	0	1.6	0	0	0	0	0	0
Pfitzinger - 18 Week - 85+ mi (137+ km) per Week	4	155	0	32	82.2	53	0	15	4.8	0	0	0	0	0	0
Pfitzinger - 18 Week - 85+ mi (137+ km) per Week	3	162	0	34	51.8	102.2	0	0	8	0	0	0	0	0	0
Pfitzinger - 18 Week - 85+ mi (137+ km) per Week	2	129	0	27	54	60.2	0	10	4.8	0	0	0	0	0	0
Pfitzinger - 18 Week - 85+ mi (137+ km) per Week	1	100	0	21	45.2	48.2	0	0	6.6	0	0	0	0	0	0
Pfitzinger - 18 Week - 85+ mi (137+ km) per Week	0	64	0	16	49.4	10	4	0	0.6	0	0	0	0	0	0
Pfitzinger - 12 Week - 85+ mi (137+ km) per Week	11	132	0	27	34	83.2	13	0	1.8	0	0	0	0	0	0
Pfitzinger - 12 Week - 85+ mi (137+ km) per Week	10	147	0	29	46	92.2	8	0	0.8	0	0	0	0	0	0
Pfitzinger - 12 Week - 85+ mi (137+ km) per Week	9	151	0	32	40	109.2	0	0	1.8	0	0	0	0	0	0
Pfitzinger - 12 Week - 85+ mi (137+ km) per Week	8	168	0	32	58	85.2	24	0	0.8	0	0	0	0	0	0
Pfitzinger - 12 Week - 85+ mi (137+ km) per Week	7	155	0	29	54	93.2	6	0	1.8	0	0	0	0	0	0
Pfitzinger - 12 Week - 85+ mi (137+ km) per Week	6	167	0	34	58.8	81.2	19	0	8	0	0	0	0	0	0
Pfitzinger - 12 Week - 85+ mi (137+ km) per Week	5	176	0	35	66	97.4	11	0	1.6	0	0	0	0	0	0
Pfitzinger - 12 Week - 85+ mi (137+ km) per Week	4	155	0	32	70	65.2	0	15	4.8	0	0	0	0	0	0
Pfitzinger - 12 Week - 85+ mi (137+ km) per Week	3	163	0	34	52.8	102.2	0	0	8	0	0	0	0	0	0
Pfitzinger - 12 Week - 85+ mi (137+ km) per Week	2	129	0	27	54	60.2	0	10	4.8	0	0	0	0	0	0
Pfitzinger - 12 Week - 85+ mi (137+ km) per Week	1	100	0	21	45.2	48.2	0	0	6.6	0	0	0	0	0	0
Pfitzinger - 12 Week - 85+ mi (137+ km) per Week	0	64	0	16	49.4	10	4	0	0.6	0	0	0	0	0	0
Runner’s World - Advanced - Sub 3:30	15	75.5	5	17.6	19.6	53.6	0	0	2.3	0	0	0	0	5	0
Runner’s World - Advanced - Sub 3:30	14	72.03	24	19.2	25.34	38.4	6.4	0	1.89	12	0	0	0	12	0
Runner’s World - Advanced - Sub 3:30	13	68.29	34	16	19.6	44	0	2.69	2	5	0	0	24	5	0
Runner’s World - Advanced - Sub 3:30	12	70.07	30	20.8	15.74	34.4	16.8	0	3.13	12	0	0	0	18	1
Runner’s World - Advanced - Sub 3:30	11	76.96	12	20.96	8.8	43.8	20.96	0	3.4	6	0	0	0	6	0
Runner’s World - Advanced - Sub 3:30	10	67.2	8	19.2	3.2	52.8	9.6	0	1.6	0	0	0	0	8	0
Runner’s World - Advanced - Sub 3:30	9	77.9	21	28.8	38	31.2	0	0	8.7	0	0	0	0	21	0
Runner’s World - Advanced - Sub 3:30	8	72.16	0	20.96	9.6	28.8	20.96	9.6	3.2	0	0	0	0	0	0
Runner’s World - Advanced - Sub 3:30	7	83.7	5	32	10.4	59.2	0	0	14.1	2	0	0	0	3	0
Runner’s World - Advanced - Sub 3:30	6	68.8	20	12.8	27.2	24	9.6	8	0	20	0	0	0	0	0
Runner’s World - Advanced - Sub 3:30	5	84.78	0	28.8	8.64	54.4	17.6	0	4.14	0	0	0	0	0	0
Runner’s World - Advanced - Sub 3:30	4	84.8	7	24	12.8	47.2	12.8	0	12	0	0	0	0	7	0
Runner’s World - Advanced - Sub 3:30	3	90.22	22	35.2	5.92	67.2	12.8	4	0.3	10	0	0	12	0	0
Runner’s World - Advanced - Sub 3:30	2	83.5	0	24	14.72	55.36	11.2	0	2.22	0	0	0	0	0	0
Runner’s World - Advanced - Sub 3:30	1	75.2	0	16	6.4	44.8	17.6	6.4	0	0	0	0	0	0	0
Runner’s World - Advanced - Sub 3:30	0	27.96	30	8	6.56	19.5	1.6	0	0.3	30	0	0	0	0	1
Runner’s World - Intermediate - 3:30-4:30	15	49.9	4	14.4	1.6	32	14.4	0	1.9	0	0	0	0	4	1
Runner’s World - Intermediate - 3:30-4:30	14	56	24	17.6	8	24	20.8	0	3.2	12	0	0	0	12	1
Runner’s World - Intermediate - 3:30-4:30	13	60.8	4	20.8	5.6	41.6	8	0	5.6	0	0	0	0	4	1
Runner’s World - Intermediate - 3:30-4:30	12	68.8	0	24	9.6	30.4	24	0	4.8	0	0	0	0	0	1
Runner’s World - Intermediate - 3:30-4:30	11	55.1	8	12.8	16.4	20.8	0	10	7.9	1.5	0	0	0	6.5	1
Runner’s World - Intermediate - 3:30-4:30	10	75.2	30	27.2	4.8	43.2	22.4	0	4.8	12	0	0	0	18	1
Runner’s World - Intermediate - 3:30-4:30	9	75.2	29.5	32	7	59.6	0	0	8.6	0	0	0	0	29.5	1
Runner’s World - Intermediate - 3:30-4:30	8	64.46	0	20.96	9.6	19.2	32.16	0	3.5	0	0	0	0	0	1
Runner’s World - Intermediate - 3:30-4:30	7	77.1	30	32	8.8	48	12.8	0	7.5	15	0	0	0	15	1
Runner’s World - Intermediate - 3:30-4:30	6	73.6	0	24	5.6	12.8	49.6	0	5.6	0	0	0	0	0	1
Runner’s World - Intermediate - 3:30-4:30	5	81.9	30	32	5.6	49.6	16	0	10.7	0	0	0	0	30	1
Runner’s World - Intermediate - 3:30-4:30	4	75.5	31.5	27.2	10.8	35.2	22.4	0	7.1	18	0	0	0	13.5	1
Runner’s World - Intermediate - 3:30-4:30	3	80	0	33.6	9.6	48	12.8	0	9.6	0	0	0	0	0	1
Runner’s World - Intermediate - 3:30-4:30	2	67.5	0	24	8.8	27.2	24	0	7.5	0	0	0	0	0	1
Runner’s World - Intermediate - 3:30-4:30	1	54.7	0	16	2	20	30.4	0	2.3	0	0	0	0	0	1
Runner’s World - Intermediate - 3:30-4:30	0	21.4	0	6.7	3.8	14.4	1.6	0	1.6	0	0	0	0	0	2
Runner’s World - Beginner - First Marathon	15	14.73	120	7.15	7.58	7.15	0	0	0	60	60	0	0	0	3
Runner’s World - Beginner - First Marathon	14	20.31	165	8.94	11.37	8.94	0	0	0	90	75	0	0	0	3
Runner’s World - Beginner - First Marathon	13	23.99	195	10.73	13.26	10.73	0	0	0	105	90	0	0	0	3
Runner’s World - Beginner - First Marathon	12	22.1	175	7.58	22.1	0	0	0	0	175	0	0	0	0	3
Runner’s World - Beginner - First Marathon	11	22.51	160	10	6.31	3	3.2	0	10	50	20	0	0	90	3
Runner’s World - Beginner - First Marathon	10	27.73	210	13.26	20.21	7.52	0	0	0	160	50	0	0	0	3
Runner’s World - Beginner - First Marathon	9	30.84	120	12.8	0	30.84	0	0	0	0	120	0	0	0	2
Runner’s World - Beginner - First Marathon	8	43.57	280	20.96	7.58	15.03	20.96	0	0	60	100	120	0	0	2
Runner’s World - Beginner - First Marathon	7	34.13	110	12.8	0	29.33	0	0	4.8	0	110	0	0	0	2
Runner’s World - Beginner - First Marathon	6	40.53	110	19.2	19.2	16.53	4.8	0	0	0	110	0	0	0	2
Runner’s World - Beginner - First Marathon	5	42.23	100	22.4	22.4	15.03	0	0	4.8	0	100	0	0	0	2
Runner’s World - Beginner - First Marathon	4	39.29	90	20.96	0	13.53	25.76	0	0	0	90	0	0	0	2
Runner’s World - Beginner - First Marathon	3	42.42	80	25.6	0	37.62	0	0	4.8	0	80	0	0	0	2
Runner’s World - Beginner - First Marathon	2	30.31	65	16	0	6.01	8.3	16	0	0	40	25	0	0	2
Runner’s World - Beginner - First Marathon	1	21.36	125	8.71	0	9.76	8.4	3.2	0	0	65	60	0	0	2
Runner’s World - Beginner - First Marathon	0	8.85	70	3.79	2.53	6.32	0	0	0	20	50	0	0	0	3
Runner’s World - Ultimate - Sub 3:00	15	67.5	315	19.2	0	51.2	16	0	0.3	0	245	70	0	0	0
Runner’s World - Ultimate - Sub 3:00	14	79.9	334.5	22.4	7.6	57.6	4.8	0	9.9	9	270	19.5	0	36	0
Runner’s World - Ultimate - Sub 3:00	13	90.3	342.5	25.6	10	52.8	19.2	0	8.3	12.5	250	50	0	30	0
Runner’s World - Ultimate - Sub 3:00	12	70.1	229	14.4	11.2	35.2	6.4	0	17.3	0	165	26	0	38	0
Runner’s World - Ultimate - Sub 3:00	11	88	380	25.6	10.24	65.6	12.16	0	0	0	310	70	0	0	0
Runner’s World - Ultimate - Sub 3:00	10	92.8	344	28.8	9.6	70.4	8	0	4.8	0	320	0	0	24	0
Runner’s World - Ultimate - Sub 3:00	9	98.9	350	32	9.4	73.6	9.6	0	6.3	0	350	0	0	0	0
Runner’s World - Ultimate - Sub 3:00	8	69.26	249	20.96	9.6	30.4	25.76	0	3.5	0	145	104	0	0	1
Runner’s World - Ultimate - Sub 3:00	7	103.5	345	35.2	12.4	72	12.8	0	6.3	0	345	0	0	0	0
Runner’s World - Ultimate - Sub 3:00	6	83.66	327	20.96	8	35.2	27.36	0	13.1	8	170	109	0	40	0
Runner’s World - Ultimate - Sub 3:00	5	96.3	400	32	19.84	70.4	0	0	6.06	60	340	0	0	0	0
Runner’s World - Ultimate - Sub 3:00	4	95.9	408	32	7.6	72	6.4	0	9.9	6	340	26	0	36	0
Runner’s World - Ultimate - Sub 3:00	3	100.3	412	35.2	12.4	73.6	8	0	6.3	0	348	34	0	30	0
Runner’s World - Ultimate - Sub 3:00	2	91.5	394	25.6	20.8	64	0	0	6.7	60	310	0	0	24	0
Runner’s World - Ultimate - Sub 3:00	1	60.3	227	19.2	8.8	41.6	4.8	0	5.1	0	190	19	0	18	1
Runner’s World - Ultimate - Sub 3:00	0	23.1	89	8	4.4	16	0	0	2.7	6	75	0	0	8	2
Runner’s World - Ultimate - Sub 3:15	15	54.7	280	19.2	8	40	6.4	0	0.3	40	210	30	0	0	1
Runner’s World - Ultimate - Sub 3:15	14	66.3	298	20.8	8.4	44.8	12.8	0	0.3	9	235	54	0	0	1
Runner’s World - Ultimate - Sub 3:15	13	73.6	336	24	8	49.6	9.6	0	6.4	8	258	44	0	26	1
Runner’s World - Ultimate - Sub 3:15	12	64.7	211	14.4	15.2	27.2	6.4	0	15.9	0	142	29	0	40	1
Runner’s World - Ultimate - Sub 3:15	11	78.4	330	25.6	9.6	64	0	0	4.8	0	330	0	0	0	1
Runner’s World - Ultimate - Sub 3:15	10	80	356	28.8	26.4	43.2	6.4	0	4	80	227	29	0	20	1
Runner’s World - Ultimate - Sub 3:15	9	87.5	332	32	8.8	64	9.6	0	5.1	0	332	0	0	0	1
Runner’s World - Ultimate - Sub 3:15	8	59.26	213	20.96	9.4	20.8	25.76	0	3.3	0	103	110	0	0	2
Runner’s World - Ultimate - Sub 3:15	7	80.3	272	32	11.2	52.8	11.2	0	5.1	0	272	0	0	0	2
Runner’s World - Ultimate - Sub 3:15	6	70.16	300	20.96	7.6	25.6	27.36	0	9.6	6	135	120	0	39	1
Runner’s World - Ultimate - Sub 3:15	5	80	265	32	13.44	51.2	9.6	0	5.76	0	265	0	0	0	2
Runner’s World - Ultimate - Sub 3:15	4	82.9	389.5	35.2	42.6	25.6	14.4	0	0.3	185	142	62.5	0	0	1
Runner’s World - Ultimate - Sub 3:15	3	82.9	383.5	35.2	7.4	60.8	14.4	0	0.3	0	322	61.5	0	0	1
Runner’s World - Ultimate - Sub 3:15	2	79.2	357.8	25.6	17.6	56	0	0	5.6	60	275	0	0	22.8	1
Runner’s World - Ultimate - Sub 3:15	1	55.9	232	16	8.4	38.4	4.8	0	4.3	0	197	20	0	15	1
Runner’s World - Ultimate - Sub 3:15	0	20.9	84.5	6.4	4.2	14.4	0	0	2.3	5	72	0	0	7.5	2
Runner’s World - Ultimate - Sub 3:30	15	41.6	232	16	8	28.8	4.8	0	0	45	163	24	0	0	2
Runner’s World - Ultimate - Sub 3:30	14	51.2	246	17.6	8	33.6	3.2	0	6.4	12	189	15	0	30	2
Runner’s World - Ultimate - Sub 3:30	13	56	309.4	20.8	4.8	38.4	6.4	0	6.4	12	214	32	0	51.4	2
Runner’s World - Ultimate - Sub 3:30	12	49.6	207	13.2	10.8	19.2	4.8	0	14.8	12	108	23	0	64	2
Runner’s World - Ultimate - Sub 3:30	11	62.4	283	24	19.2	30.4	8	0	4.8	72	171	40	0	0	2
Runner’s World - Ultimate - Sub 3:30	10	69.6	324	28.8	10	49.6	6.4	0	3.6	0	276	30	0	18	2
Runner’s World - Ultimate - Sub 3:30	9	75.1	321	32	21.2	38.4	11.2	0	4.3	105	216	0	0	0	2
Runner’s World - Ultimate - Sub 3:30	8	54.86	222	20.96	8.8	17.6	25.76	0	2.7	0	99	123	0	0	2
Runner’s World - Ultimate - Sub 3:30	7	77.1	216	32	10.4	51.2	11.2	0	4.3	0	216	0	0	0	2
Runner’s World - Ultimate - Sub 3:30	6	59.76	269	20.96	7.6	19.2	25.76	0	7.2	9	107	120	0	33	2
Runner’s World - Ultimate - Sub 3:30	5	73.6	338	32	6.4	48	14.4	0	4.8	0	266	72	0	0	2
Runner’s World - Ultimate - Sub 3:30	4	76.5	381	35.2	7.4	56	4.8	0	8.3	7.5	314	22	0	37.5	2
Runner’s World - Ultimate - Sub 3:30	3	72.3	306	32	54.4	6.4	6.4	0	5.1	240	36	30	0	0	2
Runner’s World - Ultimate - Sub 3:30	2	58.2	318	20.8	3.8	36.8	12.8	0	4.8	6	230	64	0	18	2
Runner’s World - Ultimate - Sub 3:30	1	39	179.5	9.6	8.2	22.4	4.8	0	3.6	18	126	22	0	13.5	2
Runner’s World - Ultimate - Sub 3:30	0	14.5	59.5	6.2	4.2	8	0	0	2.3	5	47	0	0	7.5	3
Runner’s World - Ultimate - Sub 3:45	15	36.8	216.5	12.8	0	32	4.8	0	0	0	191	25.5	0	0	2
Runner’s World - Ultimate - Sub 3:45	14	48.4	244	16	7.6	30.4	10.4	0	0	9	183	52	0	0	2
Runner’s World - Ultimate - Sub 3:45	13	49.6	271	16	4.8	32	6.4	0	6.4	12	195	34	0	30	2
Runner’s World - Ultimate - Sub 3:45	12	47	211.5	13.2	10.6	17.6	4.8	0	14	10	110	25.5	0	66	2
Runner’s World - Ultimate - Sub 3:45	11	51.2	244	19.2	5.6	33.6	8	0	4	0	202	42	0	0	2
Runner’s World - Ultimate - Sub 3:45	10	57.6	280	22.4	32	16	6.4	0	3.2	135	97	32	0	16	2
Runner’s World - Ultimate - Sub 3:45	9	63.9	329.5	25.6	5.2	43.2	11.2	0	4.3	15	255	59.5	0	0	2
Runner’s World - Ultimate - Sub 3:45	8	53.26	241	20.96	8.8	16	25.76	0	2.7	12	95	134	0	0	2
Runner’s World - Ultimate - Sub 3:45	7	72.3	336.5	28.8	7.2	46.4	14.4	0	4.3	0	260	76.5	0	0	2
Runner’s World - Ultimate - Sub 3:45	6	59.76	289	20.96	7.6	19.2	25.76	0	7.2	9	115	129	0	36	2
Runner’s World - Ultimate - Sub 3:45	5	70.4	346	32	6.4	46.4	12.8	0	4.8	0	278	68	0	0	2
Runner’s World - Ultimate - Sub 3:45	4	70.1	383.5	33.6	7.4	49.6	4.8	0	8.3	7.5	312	24	0	40	2
Runner’s World - Ultimate - Sub 3:45	3	70.1	383.5	33.6	7.4	49.6	12.8	0	0.3	7.5	312	64	0	0	2
Runner’s World - Ultimate - Sub 3:45	2	53.4	297.5	19.2	3.8	33.6	11.2	4.8	0	6	208	59.5	24	0	2
Runner’s World - Ultimate - Sub 3:45	1	41.6	205	12.8	8	25.6	4.8	0	3.2	16	153	24	0	12	2
Runner’s World - Ultimate - Sub 3:45	0	14.2	62.5	6.2	4.2	8	0	0	2	5	50	0	0	7.5	3
Runner’s World - Ultimate - Sub 4:00	15	30.4	188	11.2	0	27.2	3.2	0	0	0	170	18	0	0	2
Runner’s World - Ultimate - Sub 4:00	14	40.8	210	12.8	7.2	25.6	8	0	0	6	160	44	0	0	2
Runner’s World - Ultimate - Sub 4:00	13	46	244.5	14.4	7.6	28.8	9.6	0	0	12	180	52.5	0	0	2
Runner’s World - Ultimate - Sub 4:00	12	42.8	192	13.2	10.4	16	3.2	0	13.2	10	100	16	0	66	2
Runner’s World - Ultimate - Sub 4:00	11	48	240	17.6	4.8	38.4	0	0	4.8	0	240	0	0	0	2
Runner’s World - Ultimate - Sub 4:00	10	52.8	261	20.8	9.6	35.2	4.8	0	3.2	0	220	25	0	16	2
Runner’s World - Ultimate - Sub 4:00	9	59.1	325	24	5.2	49.6	0	0	4.3	15	310	0	0	0	2
Runner’s World - Ultimate - Sub 4:00	8	54.86	128	24.16	12	16	24.16	0	2.7	12	100	16	0	0	2
Runner’s World - Ultimate - Sub 4:00	7	67.5	370	27.2	7.2	56	0	0	4.3	0	355	0	0	15	2
Runner’s World - Ultimate - Sub 4:00	6	58.16	296	20.96	7.6	17.6	25.76	0	7.2	9	112	136	0	39	2
Runner’s World - Ultimate - Sub 4:00	5	68.8	365	30.4	6.4	44.8	12.8	0	4.8	0	285	80	0	0	2
Runner’s World - Ultimate - Sub 4:00	4	68.3	383	33.6	7.2	49.6	11.2	0	0.3	6	315	62	0	0	2
Runner’s World - Ultimate - Sub 4:00	3	68.1	354	32	9.9	48	6.4	0	3.8	0	305	34	0	15	2
Runner’s World - Ultimate - Sub 4:00	2	63	375	28.8	3.8	54.4	0	4.8	0	6	345	0	24	0	2
Runner’s World - Ultimate - Sub 4:00	1	48	253	19.2	8	32	4.8	0	3.2	16	200	25	0	12	2
Runner’s World - Ultimate - Sub 4:00	0	14.2	62.5	6.2	4.2	8	0	0	2	5	50	0	0	7.5	3
Runner’s World - Ultimate - Sub 4:30	15	20.8	149	9.6	0	17.6	3.2	0	0	0	128	21	0	0	3
Runner’s World - Ultimate - Sub 4:30	14	32.8	143	11.2	7.2	17.6	8	0	0	0	125	18	0	0	3
Runner’s World - Ultimate - Sub 4:30	13	34.8	176	12.8	4.4	20.8	9.6	0	0	0	145	31	0	0	3
Runner’s World - Ultimate - Sub 4:30	12	36.34	139	13.14	10.4	9.6	3.2	3.2	9.94	0	66	18	0	55	3
Runner’s World - Ultimate - Sub 4:30	11	38.4	230	16	5.12	24	6.4	0	2.88	12	160	40	0	18	3
Runner’s World - Ultimate - Sub 4:30	10	43.2	221	19.2	8.8	27.2	4.8	0	2.4	0	182	27	0	12	3
Runner’s World - Ultimate - Sub 4:30	9	50.5	277	22.4	5	32	9.6	0	3.9	0	215	62	0	0	3
Runner’s World - Ultimate - Sub 4:30	8	50.08	228	24.18	12	11.2	24.18	0	2.7	0	80	148	0	0	3
Runner’s World - Ultimate - Sub 4:30	7	57.9	345	25.6	6.4	35.2	12.8	0	3.5	0	250	80	0	15	3
Runner’s World - Ultimate - Sub 4:30	6	54.96	246	24.16	22	0	25.76	0	7.2	80	0	151	0	15	3
Runner’s World - Ultimate - Sub 4:30	5	60.8	337	28.8	14.4	28.8	12.8	0	4.8	59	195	80	0	3	3
Runner’s World - Ultimate - Sub 4:30	4	61.9	336.5	32	18.4	32	4.8	0	6.7	86	210	31	0	9.5	3
Runner’s World - Ultimate - Sub 4:30	3	62.7	342	32	10.4	41.6	6.4	0	4.3	0	280	42	0	20	3
Runner’s World - Ultimate - Sub 4:30	2	55	313.5	27.2	3.8	35.2	16	0	0	0	237	76.5	0	0	3
Runner’s World - Ultimate - Sub 4:30	1	32	142	9.6	8	16	4.8	0	3.2	0	111	31	0	0	3
Runner’s World - Ultimate - Sub 4:30	0	14.2	57	6.2	4.2	8	0	0	2	0	57	0	0	0	3
Runner’s World - Sub 5:00	15	28.8	169	12.8	0	17.6	11.2	0	0	0	125	44	0	0	3
Runner’s World - Sub 5:00	14	32	164	12.8	3.2	12.8	16	0	0	0	90	74	0	0	3
Runner’s World - Sub 5:00	13	36.8	209	16	4.8	16	12.8	3.2	0	9	115	55	30	0	3
Runner’s World - Sub 5:00	12	33.6	210	11.2	3.2	11.2	19.2	0	0	0	80	130	0	0	3
Runner’s World - Sub 5:00	11	40	249	19.2	4.8	32	0	0	3.2	12	225	0	0	12	3
Runner’s World - Sub 5:00	10	43.2	138	20.8	4.8	14.4	20.8	0	3.2	15	103	0	0	20	3
Runner’s World - Sub 5:00	9	34.4	95	11.2	8.4	0	12.8	0	13.2	20	0	55	0	20	3
Runner’s World - Sub 5:00	8	48	244	22.4	6.4	25.6	11.2	4.8	0	12	115	77	40	0	3
Runner’s World - Sub 5:00	7	49.8	306	25.6	7.4	32	6.4	4	0	10	226	40	30	0	3
Runner’s World - Sub 5:00	6	52.8	351	28.8	4.8	30.4	14.4	0	3.2	16	220	99	0	16	3
Runner’s World - Sub 5:00	5	48.16	113	24.16	10.8	4.8	27.36	0	5.2	12	35	42	0	24	3
Runner’s World - Sub 5:00	4	52.8	335	32	0	49.6	0	3.2	0	0	316	0	19	0	3
Runner’s World - Sub 5:00	3	41.6	238	22.4	4.8	8	25.6	0	3.2	20	34	174	0	10	3
Runner’s World - Sub 5:00	2	38.4	237	16	3.2	20.8	11.2	3.2	0	0	157	80	0	0	3
Runner’s World - Sub 5:00	1	30.4	186	11.2	3.2	4.8	22.4	0	0	0	34	152	0	0	3
Runner’s World - Sub 5:00	0	13.4	90	5.1	0	8	4.8	0	0.6	0	57	33	0	0	3
TCS London Marathon – Beginner	15	14.29	120	6.14	7.62	6.67	0	0	0	70	50	0	0	0	4
TCS London Marathon – Beginner	14	19.49	155	7.88	7.62	11.87	0	0	0	70	85	0	0	0	4
TCS London Marathon – Beginner	13	20.99	170	9.46	11.66	9.33	0	0	0	100	70	0	0	0	4
TCS London Marathon – Beginner	12	25.28	185	12.81	13.95	11.33	0	0	0	100	85	0	0	0	4
TCS London Marathon – Beginner	11	13.54	102	6.87	0.21	13.33	0	0	0	2	100	0	0	0	4
TCS London Marathon – Beginner	10	23.3	180	12.96	4	18.66	0.64	0	0	36	140	4	0	0	4
TCS London Marathon – Beginner	9	23.55	185	12.85	14.6	7.99	0.96	0	0	119	60	6	0	0	4
TCS London Marathon – Beginner	8	28.09	210	16	18.5	7.99	1.6	0	0	140	60	10	0	0	4
TCS London Marathon – Beginner	7	32.1	96	20.05	2.35	27.19	2.56	0	0	20	60	16	0	0	4
TCS London Marathon – Beginner	6	42.61	200	33.76	0.75	6.66	35.2	0	0	6	50	144	0	0	4
TCS London Marathon – Beginner	5	45.84	255	31.47	2.78	34.26	8.8	0	0	25	205	25	0	0	4
TCS London Marathon – Beginner	4	48.96	282	34.88	2.19	38.13	8.64	0	0	20	238	24	0	0	4
TCS London Marathon – Beginner	3	45.82	310	32.42	1.49	36.99	7.34	0	0	14	276	20	0	0	4
TCS London Marathon – Beginner	2	24.65	184	12.43	0.43	19.99	4.23	0	0	4	150	30	0	0	4
TCS London Marathon – Beginner	1	21	150	9.33	0	16.79	4.21	0	0	0	120	30	0	0	4
TCS London Marathon – Beginner	0	7.82	52	4.8	0	6.14	1.68	0	0	0	40	12	0	0	4
TCS London Marathon - Improver	15	26.46	150	10.58	0	26.46	0	0	0	0	150	0	0	0	3
TCS London Marathon - Improver	14	32.23	180	12.35	0	32.23	0	0	0	0	180	0	0	0	3
TCS London Marathon - Improver	13	34.98	195	14.11	0	34.98	0	0	0	0	195	0	0	0	3
TCS London Marathon - Improver	12	39.51	220	15.88	0	39.51	0	0	0	0	220	0	0	0	3
TCS London Marathon - Improver	11	23.29	130	10.58	0	23.29	0	0	0	0	130	0	0	0	3
TCS London Marathon - Improver	10	40.22	239	16	2.53	32.92	2.94	0	1.83	16	200	15	0	8	3
TCS London Marathon - Improver	9	42.73	261	19.2	1.58	36.06	5.09	0	0	10	225	26	0	0	3
TCS London Marathon - Improver	8	49.71	300	22.4	3.32	38.26	4.7	0	3.43	21	240	24	0	15	3
TCS London Marathon - Improver	7	51.98	311	25.6	1.9	41.46	8.62	0	0	12	255	44	0	0	3
TCS London Marathon - Improver	6	43.11	125	20.96	1.58	17.63	23.9	0	0	10	100	15	0	0	3
TCS London Marathon - Improver	5	50.93	305	25.6	0	45.7	5.23	0	0	0	275	30	0	0	3
TCS London Marathon - Improver	4	52.53	315	28.8	0	35.95	16.58	0	0	0	275	40	0	0	3
TCS London Marathon - Improver	3	67.24	180	35.2	1.58	38.26	27.4	0	0	10	90	80	0	0	3
TCS London Marathon - Improver	2	39.25	220	15.88	1.58	31.86	3.52	0	2.29	10	180	20	0	10	3
TCS London Marathon - Improver	1	28.44	161	10.58	1.26	21.15	4.89	0	1.14	8	120	28	0	5	3
TCS London Marathon - Improver	0	10.72	62	5.61	1.58	7.05	2.09	0	0	10	40	12	0	0	3
TCS London Marathon - Advanced	16	53.16	238	16.22	0	45.7	4.9	0	2.56	0	208	20	0	10	2
TCS London Marathon - Advanced	15	59.81	262.5	16.22	0	51.12	6.13	0	2.56	0	227.5	25	0	10	2
TCS London Marathon - Advanced	14	63.45	280	19.46	0	53.32	2.45	0	7.68	0	240	10	0	30	2
TCS London Marathon - Advanced	13	72.06	317	22.7	0	47.52	12.27	12.27	0	0	217	50	50	0	2
TCS London Marathon - Advanced	12	73.29	319	25.95	0	47.41	4.91	12.27	8.7	0	215	20	50	34	2
TCS London Marathon - Advanced	11	59.83	174.5	19.2	0	39.49	12.53	0	7.81	0	119	25	0	30.5	2
TCS London Marathon - Advanced	10	36.48	165	12.97	0	33.92	0	0	2.56	0	155	0	0	10	3
TCS London Marathon - Advanced	9	73.2	217.5	22.4	0	44.32	25.04	0	3.84	0	126.5	76	0	15	2
TCS London Marathon - Advanced	8	70.53	191	25.6	0	28.76	30.51	0	11.26	0	127	20	0	44	2
TCS London Marathon - Advanced	7	75.94	200	28.8	0	54.87	8.33	7.36	5.38	0	115	34	30	21	2
TCS London Marathon - Advanced	6	59.81	163.5	20.96	0	29.3	23.9	0	6.61	0	131	12	0	20.5	2
TCS London Marathon - Advanced	5	85.34	221.5	32	0	58.94	12.27	11.04	3.09	0	119	50	45	7.5	2
TCS London Marathon - Advanced	4	76.6	195	32	0	66.52	3.68	0	6.4	0	155	15	0	25	2
TCS London Marathon - Advanced	3	72.07	156	35.2	0	27.51	42.56	0	2	0	124	30	0	2	2
TCS London Marathon - Advanced	2	65.34	136	20.8	0	34.47	30.87	0	0	0	108	28	0	0	2
TCS London Marathon - Advanced	1	44.77	140	12.8	0	32.13	10.08	0	2.56	0	115	15	0	10	2
TCS London Marathon - Advanced	0	15.8	72	6.53	0	15.24	0	0	0.56	0	70	0	0	2	3
Women’s Health Magazine	21	32	60	9.6	0	32	0	0	0	0	60	0	0	0	2
Women’s Health Magazine	20	33.6	70	11.2	0	33.6	0	0	0	0	70	0	0	0	2
Women’s Health Magazine	19	35.2	70	11.2	0	35.2	0	0	0	0	70	0	0	0	2
Women’s Health Magazine	18	36.8	80	12.8	0	36.8	0	0	0	0	80	0	0	0	2
Women’s Health Magazine	17	39.36	80	12.8	0	38.4	0	0	0.96	0	80	0	0	0	2
Women’s Health Magazine	16	40.96	90	14.4	0	40	0	0	0.96	0	90	0	0	0	2
Women’s Health Magazine	15	32.96	60	9.6	0	32	0	0	0.96	0	60	0	0	0	2
Women’s Health Magazine	14	44.16	100	14.4	0	43.2	0	0	0.96	0	100	0	0	0	2
Women’s Health Magazine	13	47.36	110	16	0	46.4	0	0	0.96	0	110	0	0	0	2
Women’s Health Magazine	12	38.72	80	12.8	0	36.8	0	0	1.92	0	80	0	0	0	2
Women’s Health Magazine	11	53.12	120	19.2	0	51.2	0	0	1.92	0	120	0	0	0	2
Women’s Health Magazine	10	56.32	130	20.8	0	54.4	0	0	1.92	0	130	0	0	0	2
Women’s Health Magazine	9	43.52	100	16	0	41.6	0	0	1.92	0	100	0	0	0	2
Women’s Health Magazine	8	61.12	140	24	0	59.2	0	0	1.92	0	140	0	0	0	2
Women’s Health Magazine	7	64.32	150	25.6	0	62.4	0	0	1.92	0	150	0	0	0	2
Women’s Health Magazine	6	48.32	120	19.2	0	46.4	0	0	1.92	0	120	0	0	0	2
Women’s Health Magazine	5	69.12	165	28.8	0	67.2	0	0	1.92	0	165	0	0	0	2
Women’s Health Magazine	4	53.12	130	22.4	0	51.2	0	0	1.92	0	130	0	0	0	2
Women’s Health Magazine	3	73.92	180	32	0	72	0	0	1.92	0	180	0	0	0	2
Women’s Health Magazine	2	57.92	120	19.2	0	56	0	0	1.92	0	120	0	0	0	2
Women’s Health Magazine	1	37.12	80	12.8	0	35.2	0	0	1.92	0	80	0	0	0	2
Women’s Health Magazine	0	15.36	0	6.4	0	14.4	0	0	0.96	0	0	0	0	0	3
Women’s Running	23	11.75	99	4.63	7.03	4.72	0	0	0	66	33	0	0	0	4
Women’s Running	22	12.47	100	4.99	5.33	7.14	0	0	0	50	50	0	0	0	4
Women’s Running	21	11.24	82.5	4.29	1.6	9.64	0	0	0	15	67.5	0	0	0	4
Women’s Running	20	12.58	55	5	0.8	6.78	0	0	5	7.5	47.5	0	0	0	4
Women’s Running	19	14.29	100	5.71	0	14.29	0	0	0	0	100	0	0	0	4
Women’s Running	18	17.59	122	7.14	0	16.43	0.8	0	0.36	0	115	5	0	2	4
Women’s Running	17	20.53	142	8.57	0	18.57	1.6	0	0.36	0	130	10	0	2	4
Women’s Running	16	20.45	72	10	0	9.29	0.8	0	10.36	0	65	5	0	2	4
Women’s Running	15	21.56	82	9.6	0	19.6	1.6	0	0.36	0	70	10	0	2	4
Women’s Running	14	24.04	88	11.2	0	21.91	1.6	0	0.53	0	75	10	0	3	4
Women’s Running	13	26.53	94	12.8	0	24.22	1.6	0	0.71	0	80	10	0	4	4
Women’s Running	12	19.96	82	8	0	18	1.6	0	0.36	0	70	10	0	2	4
Women’s Running	11	33.07	116	16	0	29.43	2.4	0	1.24	0	94	15	0	7	3
Women’s Running	10	36.27	116	19.2	0	32.63	2.4	0	1.24	0	94	15	0	7	3
Women’s Running	9	30.67	121	12.8	0	26.23	3.2	0	1.24	0	94	20	0	7	3
Women’s Running	8	34.69	94	20.96	0	11.42	22.56	0	0.71	0	80	10	0	4	4
Women’s Running	7	41.68	154	19.2	0	37.77	3.2	0	0.71	0	130	20	0	4	2
Women’s Running	6	47.34	170	22.4	0	42.4	3.52	0	1.42	0	140	22	0	8	2
Women’s Running	5	41.68	154	19.2	0	37.77	3.2	0	0.71	0	130	20	0	4	2
Women’s Running	4	36.89	144	16	0	34.58	1.6	0	0.71	0	130	10	0	4	2
Women’s Running	3	59.52	217	27.52	0	26.6	30.08	0	2.84	0	175	26	0	16	2
Women’s Running	2	67.17	238	32	0	59.13	4.48	0	3.56	0	190	28	0	20	2
Women’s Running	1	46.5	207	16	0	39.57	4.8	0	2.13	0	165	30	0	12	2
Women’s Running	0	15.17	104	6.42	0	12.86	1.6	0	0.71	0	90	10	0	4	3
